# Supplementary material for: Development and validation of immunoassay for whole cell detection of Brucella abortus and Brucella melitensis
Source: Sci Rep. 2020 May 22;10:8543. doi: 10.1038/s41598-020-65347-9 (PMC7244763; doi:10.1038/s41598-020-65347-9)
Supplement: Supplementary file 2 — Dataset 1. [file 41598_2020_65347_MOESM2_ESM.xlsx]

## Sheet: Sheet9
	Manuscript Title: Development and validation of immunoassay for whole cell detection of Brucella abortus and Brucella melitensis
	Authors: Richa Hans, Pranjal Kumar Yadav, Pushpendra Kumar Sharma, Mannan Boopathi, Duraipandian Thavaselvam*
	Affiliation: Defence Research and Development Establishment, DRDO, Jhansi Road, Gwalior - 474002, India.
	*Corresponding author: Tel.: +917512390331, Fax: +917512341148 Email address: dtselvam@drde.drdo.in
	Excel Sheet for experimental data from sheet 1 to sheet 8 of the manuscript

## Sheet: Sheet1
	Figure 1 a and b				Figure 1a	Average mean and all data substracting blank										Figure 1b
	Checker-board ELISA with Brucella abortus S99
	Data for figure 1a,b																Checker-board S-ELISA with Brucella melitensis 16M
Average Mean			100 µg	50 µg	25 µg	12.5 µg	6.25 µg	3.125 µg	1.56 µg	0.78 µg	0.39 µg	0.19 µg			Avg Mean													for Bm 16M
		10^8	1.641	1.545	1.492	1.31	1.3	1.261	0.993	0.908	0.862	0.307					100 µg	50 µg	25 µg	12.5 µg	6.25 µg	3.125 µg	1.56 µg	0.78 µg	0.39 µg	0.19 µg		Blank		std dev
		10^7	1.0327	0.899	0.857	0.7	0.662	0.743	0.577	0.531	0.529	0.107				10^8	2.279	1.878	1.72	1.364	1.105	0.809	0.671	0.602	0.494	0.45		Avg blk	Control	Control
		10^6	0.637	0.525	0.477	0.436	0.403	0.404	0.358	0.306	0.302	0.086				10^7	1.626	1.245	1.017	0.781	0.565	0.423	0.291	0.196	0.168	0.138		0.043	0.156	0.003
		10^5	0.52	0.462	0.313	0.245	0.252	0.253	0.213	0.214	0.179	0.082				10^6	0.862	0.632	0.597	0.453	0.341	0.227	0.167	0.131	0.119	0.101		0.045	0.168	0.002
		10^4	0.492	0.459	0.302	0.239	0.232	0.256	0.2	0.168	0.178	0.081				10^5	0.57	0.408	0.401	0.349	0.2	0.168	0.123	0.106	0.106	0.136		0.041	0.171	0.019
		10^3	0.515	0.374	0.3	0.208	0.267	0.238	0.202	0.192	0.181	0.058				10^4	0.58	0.37	0.391	0.325	0.21	0.186	0.131	0.105	0.098	0.104		0.041	0.158	0.012
		10^2	0.524	0.371	0.328	0.254	0.257	0.232	0.186	0.171	0.171	0.068				10^3	0.59	0.375	0.39	0.333	0.2	0.176	0.124	0.11	0.121	0.095		0.043	0.186	0.034
		10^1	0.076	0.058	0.05	0.054	0.04	0.02	0.034	0.029	0.036	0.014				10^2	0.59	0.4	0.406	0.358	0.2	0.172	0.129	0.114	0.111	0.1		0.046	0.175	0.047
																10^1	0.033	0.023	0.039	0.038	0.017	0.013	0.006	0.002	0.017	0.024		0.047	0.171	0.043
																												0.046	0.179	0.033
Standard Deviation			100 µg	50 µg	25 µg	12.5 µg	6.25 µg	3.125 µg	1.56 µg	0.78 µg	0.39 µg	0.19 µg			Std Dev.		100 µg	50 µg	25 µg	12.5 µg	6.25 µg	3.125 µg	1.56 µg	0.78 µg	0.39 µg	0.19 µg
		10^8	0.476	0.535	0.786	0.772	0.843	0.899	0.723	0.654	0.62	0.179				10^8	0.233	0.132	0.231	0.001	0.058	0.043	0.007	0.007	0.035	0.017		0.044		0.024125
		10^7	0.432	0.458	0.635	0.552	0.61	0.759	0.574	0.499	0.549	0.055				10^7	0.14	0.354	0.275	0.258	0.044	0.069	0.069	0.036	0.024	0.013
		10^6	0.167	0.217	0.245	0.292	0.322	0.272	0.327	0.263	0.265	0.026				10^6	0.083	0.108	0.114	0.083	0.041	0.041	0.033	0.019	0.002	0.001		LOD	0.044
		10^5	0.066	0.032	0.05	0.038	0.056	0.156	0.132	0.082	0.103	0.043				10^5	0.076	0.113	0.081	0.042	0.057	0.028	0.006	0.028	0.014	0.031		cut off	0.04825
		10^4	0.033	0.058	0.052	0.05	0.087	0.035	0.091	0.094	0.079	0.018				10^4	0.123	0.06	0.066	0.009	0.025	0.024	0.014	0.002	0.021	0.009			0.09225
		10^3	0.081	0.066	0.128	0.058	0.105	0.072	0.123	0.071	0.132	0.024				10^3	0.153	0.132	0.067	0.037	0.038	0.008	0.005	0.009	0.012	0.012			0.1	OD at 0.78 µg/mL
		10^2	0.082	0.092	0.111	0.057	0.07	0.123	0.084	0.098	0.121	0.01				10^2	0.199	0.076	0.031	0.013	0.061	0.021	0.011	0.02	0.009	0.034			10^3 CFU	LOD
		10^1	0.019	0.02	0.006	0.013	0.001	0.003	0.022	0.008	0.025	0.001				10^1	0.022	0.019	0.028	0.023	0.011	0.006	0.008	0.008	0.007	0.007
Standard Error			100 µg	50 µg	25 µg	12.5 µg	6.25 µg	3.125 µg	1.56 µg	0.78 µg	0.39 µg	0.19 µg			std error
		10^8	0.168291	0.189151	0.277893	0.272943	0.298046	0.317844	0.255619	0.231224	0.219203	0.0632861				10^8	0.0823779	0.046669	0.0816708	0.000353553	0.0205061	0.0152028	0.00247487	0.00247487	0.0123744	0.00601041					0
		10^7	0.152735	0.161927	0.224506	0.195161	0.215668	0.268347	0.20294	0.176423	0.194101	0.0194454				10^7	0.0494975	0.125158	0.0972272	0.0912168	0.0155563	0.0243952	0.0243952	0.0127279	0.00848528	0.00459619		For Bab S99		control std dev 0.024125
		10^6	0.0590434	0.0767211	0.0866206	0.103238	0.113844	0.0961665	0.115612	0.0929845	0.0936916	0.00919239				10^6	0.0293449	0.0381838	0.0403051	0.0293449	0.0144957	0.0144957	0.0116673	0.00671751	0.000707107	0.000353553		Avg blank
		10^5	0.0233345	0.0113137	0.0176777	0.013435	0.019799	0.0551543	0.046669	0.0289914	0.036416	0.0152028				10^5	0.0268701	0.0399515	0.0286378	0.0148492	0.0201525	0.00989949	0.00212132	0.00989949	0.00494975	0.0109602		0.0445		LOD	0.042
		10^4	0.0116673	0.0205061	0.0183848	0.0176777	0.0307591	0.0123744	0.0321734	0.033234	0.0279307	0.00636396				10^4	0.0434871	0.0212132	0.0233345	0.00318198	0.00883883	0.00848528	0.00494975	0.000707107	0.00742462	0.00318198		0.038		cut off	0.048
		10^3	0.0286378	0.0233345	0.0452548	0.0205061	0.0371231	0.0254558	0.0434871	0.0251023	0.046669	0.00848528				10^3	0.0540937	0.046669	0.0236881	0.0130815	0.013435	0.00282843	0.00176777	0.00318198	0.00424264	0.00424264		0.039			0.09
		10^2	0.0289914	0.0325269	0.0392444	0.0201525	0.0247487	0.0434871	0.0296985	0.0346482	0.04278	0.00353553				10^2	0.0703571	0.0268701	0.0109602	0.00459619	0.0215668	0.00742462	0.00388909	0.00707107	0.00318198	0.0120208		0.038			0.1
		10^1	0.00671751	0.00707107	0.00212132	0.00459619	0.000353553	0.00106066	0.00777817	0.00282843	0.00883883	0.000353553				10^1	0.00777817	0.00671751	0.00989949	0.00813173	0.00388909	0.00212132	0.00282843	0.00282843	0.00247487	0.00247487		0.037			0.186
																												0.049			OD at 1.56 µg/mL
Co-efficient of Variation			100 µg	50 µg	25 µg	12.5 µg	6.25 µg	3.125 µg	1.56 µg	0.78 µg	0.39 µg	0.19 µg			Co-efficient of Variation													0.044
CV		10^8	0.290067	0.346278	0.52681	0.589313	0.648462	0.712926	0.728097	0.720264	0.719258	0.583062			CV													0.047
		10^7	0.418321	0.509455	0.740957	0.788571	0.92145	0.99	0.994801	0.939736	0.99	0.514019				10^8	0.102238	0.0702875	0.134302	0.000733138	0.0524887	0.053152	0.0104322	0.0116279	0.0708502	0.0377778		0.0420625
		10^6	0.262166	0.413333	0.513627	0.669725	0.799007	0.673267	0.913408	0.859477	0.877483	0.302326				10^7	0.0861009	0.284337	0.270403	0.330346	0.0778761	0.163121	0.237113	0.183673	0.142857	0.0942029
		10^5	0.126923	0.0692641	0.159744	0.155102	0.222222	0.616601	0.619718	0.383178	0.575419	0.52439				10^6	0.0962877	0.170886	0.190955	0.183223	0.120235	0.180617	0.197605	0.145038	0.0168067	0.00990099
		10^4	0.0670732	0.126362	0.172185	0.209205	0.375	0.136719	0.455	0.559524	0.44382	0.222222				10^5	0.133333	0.276961	0.201995	0.120344	0.285	0.166667	0.0487805	0.264151	0.132075	0.227941
		10^3	0.157282	0.176471	0.426667	0.278846	0.393258	0.302521	0.608911	0.369792	0.729282	0.413793				10^4	0.212069	0.162162	0.168798	0.0276923	0.119048	0.129032	0.10687	0.0190476	0.214286	0.0865385
		10^2	0.156489	0.247978	0.338415	0.224409	0.272374	0.530172	0.451613	0.573099	0.707602	0.147059				10^3	0.259322	0.352	0.171795	0.111111	0.19	0.0454545	0.0403226	0.0818182	0.0991736	0.126316
		10^1	0.25	0.344828	0.12	0.240741	0.025	0.15	0.647059	0.275862	0.694444	0.0714286				10^2	0.337288	0.19	0.0763547	0.0363128	0.305	0.122093	0.0852713	0.175439	0.0810811	0.34
																10^1	0.666667	0.826087	0.717949	0.605263	0.647059	0.461538	1.33333	4	0.411765	0.291667
Percent CV		10^8	29.0067	34.6278	52.681	58.9313	64.8462	71.2926	72.8097	72.0264	71.9258	58.3062
		10^7	41.8321	50.9455	74.0957	78.8571	92.145	99	99.4801	93.9736	99	51.4019			CV %	10^8	10.2238	7.02875	13.4302	0.0733138	5.24887	5.3152	1.04322	1.16279	7.08502	3.77778
		10^6	26.2166	41.3333	51.3627	66.9725	79.9007	67.3267	91.3408	85.9477	87.7483	30.2326				10^7	8.61009	28.4337	27.0403	33.0346	7.78761	16.3121	23.7113	18.3673	14.2857	9.42029
		10^5	12.6923	6.92641	15.9744	15.5102	22.2222	61.6601	61.9718	38.3178	57.5419	52.439				10^6	9.62877	17.0886	19.0955	18.3223	12.0235	18.0617	19.7605	14.5038	1.68067	0.990099
		10^4	6.70732	12.6362	17.2185	20.9205	37.5	13.6719	45.5	55.9524	44.382	22.2222				10^5	13.3333	27.6961	20.1995	12.0344	28.5	16.6667	4.87805	26.4151	13.2075	22.7941
		10^3	15.7282	17.6471	42.6667	27.8846	39.3258	30.2521	60.8911	36.9792	72.9282	41.3793				10^4	21.2069	16.2162	16.8798	2.76923	11.9048	12.9032	10.687	1.90476	21.4286	8.65385
		10^2	15.6489	24.7978	33.8415	22.4409	27.2374	53.0172	45.1613	57.3099	70.7602	14.7059				10^3	25.9322	35.2	17.1795	11.1111	19	4.54545	4.03226	8.18182	9.91736	12.6316
		10^1	25	34.4828	12	24.0741	2.5	15	64.7059	27.5862	69.4444	7.14286				10^2	33.7288	19	7.63547	3.63128	30.5	12.2093	8.52713	17.5439	8.10811	34
																10^1	66.6667	82.6087	71.7949	60.5263	64.7059	46.1538	133.333	400	41.1765	29.1667
			Bab
			Data Analysis from Excel for Co-Variance				Column wise									Bm
			Input range is from mean													Data Analysis from Excel for Co-Variance				Column wise
				Column 1	Column 2	Column 3	Column 4	Column 5	Column 6	Column 7	Column 8	Column 9	Column 10			Input range is from mean
			Column 1	0.190886													Column 1	Column 2	Column 3	Column 4	Column 5	Column 6	Column 7	Column 8	Column 9	Column 10
			Column 2	0.183221	0.177853											Column 1	0.448092
			Column 3	0.184878	0.178714	0.182066										Column 2	0.375379	0.316051
			Column 4	0.162169	0.157336	0.160676	0.142459									Column 3	0.324115	0.273196	0.2381
			Column 5	0.159275	0.154187	0.157154	0.139015	0.136356								Column 4	0.249929	0.210707	0.184175	0.142824
			Column 6	0.160167	0.155038	0.157711	0.139159	0.135948	0.136855							Column 5	0.20924	0.177206	0.15513	0.120062	0.101767
			Column 7	0.123577	0.119593	0.121824	0.107717	0.105194	0.105728	0.0818495						Column 6	0.149874	0.126646	0.111014	0.0861448	0.0727002	0.0522129
			Column 8	0.113218	0.10951	0.111456	0.0983818	0.0962308	0.096683	0.0747922	0.0684821					Column 7	0.122307	0.103835	0.0916291	0.0712706	0.0603912	0.0433434	0.0362667
			Column 9	0.107786	0.104168	0.106277	0.0938058	0.0915638	0.0922598	0.0713262	0.0651986	0.0622664				Column 8	0.104959	0.0895117	0.0798389	0.0623767	0.0530146	0.0380981	0.0322043	0.0290122
			Column 10	0.0340396	0.0334241	0.0334815	0.0297768	0.0293738	0.028842	0.0223185	0.0204213	0.0192776	0.00674523			Column 9	0.0820588	0.0699334	0.062511	0.0489122	0.0415096	0.0298786	0.0252822	0.0228404	0.0180209
																Column 10	0.0709409	0.0607361	0.0545657	0.0428498	0.036357	0.0262257	0.0223155	0.020299	0.0160044	0.01449

## Sheet: Sheet2
		Figure 2 panels (a,b,c,d,e and f)				Detection antibody at µg/mL
		Data for fig 2 a,b,c,d,e,f			For 100, 50, 25 microgram concentrations of the detection antibody against Brucella abortus and Brucella melitensis respectively
					and interference of Brucella species for cross-reactivity along with closely related bacterial species used in the study.
Average Mean		Bab S99	For Brucella abortus S99
		100 µg												std dev											std error												For Brucella abortus
			Brucella abortus S99	Brucella melitensis 16M	Ralstonia insidiosa	Vibrio fischeri	Staphylococcus aureus	Proteus vulgaris	Pseudomonas aeruginosa	Yersinia enterocolitica	Escherichia coli BL-21			Brucella abortus S99	Brucella melitensis 16M	Ralstonia insidiosa	Vibrio fischeri	Staphylococcus aureus	Proteus vulgaris	Pseudomonas aeruginosa	Yersinia enterocolitica	Escherichia coli BL-21			Brucella abortus S99	Brucella melitensis 16M	Ralstonia insidiosa	Vibrio fischeri	Staphylococcus aureus	Proteus vulgaris	Pseudomonas aeruginosa	Yersinia enterocolitica	Escherichia coli BL-21				Data Analysis from Excel for Co-Variance				Column wise		Bab S99	100
		10^8	0.604	0.683	0.113	0.093	0.08	0.071	0.073	0.063	0.097			100	100	100	100	100	100	100	100	100													Blk			Column 1	Column 2	Column 3	Column 4	Column 5	Column 6	Column 7	Column 8	Column 9
		10^7	0.264	0.469	0.098	0.06	0.073	0.056	0.054	0.062	0.104			0.097	0.07	0.013	0.021	0.008	0.007	0.019	0.021	0.016			0.0342947	0.0247487	0.00459619	0.00742462	0.00282843	0.00247487	0.00671751	0.00742462	0.00565685		0.086		Column 1	0.0250969
		10^6	0.145	0.277	0.094	0.068	0.074	0.054	0.059	0.064	0.087			0.031	0.101	0.037	0.003	0.001	0.005	0.009	0.005	0.014			0.0109602	0.0357089	0.0130815	0.00106066	0.000353553	0.00176777	0.00318198	0.00176777	0.00494975		0.06		Column 2	0.0205745	0.018406
		10^5	0.117	0.268	0.087	0.063	0.076	0.051	0.056	0.052	0.084			0.012	0.029	0.014	0.013	0.011	0.005	0.007	0.008	0.012			0.00424264	0.010253	0.00494975	0.00459619	0.00388909	0.00176777	0.00247487	0.00282843	0.00424264		0.051		Column 3	0.0012382	0.000841438	0.000131621
		10^4	0.113	0.316	0.085	0.056	0.072	0.056	0.06	0.049	0.098			0.007	0.033	0.019	0.004	0.02	0.002	0.004	0.002	0.028			0.00247487	0.0116673	0.00671751	0.00141421	0.00707107	0.000707107	0.00141421	0.000707107	0.00989949		0.062		Column 4	0.00138859	0.0010755	5.44141e-05	0.000112859
		10^3	0.12	0.246	0.1075	0.063	0.082	0.06	0.057	0.061	0.064			0.008	0.086	0.004	0.007	0.02	0.004	0.007	0.003	0.02			0.00282843	0.0304056	0.00141421	0.00247487	0.00707107	0.00141421	0.00247487	0.00106066	0.00707107				Column 5	0.000142938	8.2625e-05	2.24531e-05	1.72188e-05	1.31875e-05
		10^2	0.109	0.349	0.082	0.07	0.08	0.061	0.066	0.065	0.082			0.009	0.028	0.007	0.002	0.016	0.004	0.002	0.001	0.014			0.00318198	0.00989949	0.00247487	0.000707107	0.00565685	0.00141421	0.000707107	0.000353553	0.00494975		0.06475		Column 6	0.000659125	0.0005515	2.14687e-05	5.38125e-05	8.5e-06	3.975e-05
		10^1	0.162	0.328	0.079	0.072	0.073	0.067	0.046	0.044	0.046			0.009	0.08	0.005	0.004	0.022	0.002	0.001	0.012	0.004			0.00318198	0.0282843	0.00176777	0.00141421	0.00777817	0.000707107	0.000353553	0.00424264	0.00141421	LOD	0.11275		Column 7	0.000689906	0.000597875	4.26484e-05	4.56406e-05	1.52813e-05	1.40625e-05	5.66094e-05
														0.123	0.233	0.001	0.009	0.005	0.045	0.036	0.029	0.031			0.0434871	0.0823779	0.000353553	0.00318198	0.00176777	0.0159099	0.0127279	0.010253	0.0109602				Column 8	0.000362375	0.00031975	4.96562e-05	2.18125e-05	1.5125e-05	-1.35525e-20	3.54375e-05	5.575e-05
																																					Column 9	0.00105219	0.00113775	6.46094e-05	-7.21875e-06	-1.01875e-05	-3.55e-05	7.68437e-05	6.125e-05	0.000326188
																																					Input range is from mean
		For Brucella abortus S99
Average Mean														std dev																							For Brucella abortus
		50 µg												Brucella abortus S99	Brucella melitensis 16M	Ralstonia insidiosa	Vibrio fischeri	Staphylococcus aureus	Proteus vulgaris	Pseudomonas aeruginosa	Yersinia enterocolitica	Escherichia coli BL-21			Brucella abortus S99	Brucella melitensis 16M	Ralstonia insidiosa	Vibrio fischeri	Staphylococcus aureus	Proteus vulgaris	Pseudomonas aeruginosa	Yersinia enterocolitica	Escherichia coli BL-21				Data Analysis from Excel for Co-Variance				Column wise		Bab S99	50
			Brucella abortus S99	Brucella melitensis 16M	Ralstonia insidiosa	Vibrio fischeri	Staphylococcus aureus	Proteus vulgaris	Pseudomonas aeruginosa	Yersinia enterocolitica	Escherichia coli BL-21			50	50	50	50	50	50	50	50	50													BLK			Column 1	Column 2	Column 3	Column 4	Column 5	Column 6	Column 7	Column 8	Column 9
		10^8	0.427	0.462	0.073	0.062	0.044	0.03	0.053	0.032	0.106			0.034	0.048	0.009	0.029	0.009	0.017	0.013	0.008	0.009			0.0120208	0.0169706	0.00318198	0.010253	0.00318198	0.00601041	0.00459619	0.00282843	0.00318198		0.12		Column 1	0.00733769
		10^7	0.227	0.288	0.068	0.047	0.041	0.032	0.039	0.055	0.093			0.011	0.044	0.012	0.008	0.004	0.007	0.004	0.033	0.012			0.00388909	0.0155563	0.00424264	0.00282843	0.00141421	0.00247487	0.00141421	0.0116673	0.00424264		0.06		Column 2	0.00698566	0.00698436
		10^6	0.193	0.238	0.071	0.062	0.043	0.032	0.043	0.034	0.087			0.016	0.042	0.03	0.023	0.001	0.011	0.001	0.004	0.003			0.00565685	0.0148492	0.0106066	0.00813173	0.000353553	0.00388909	0.000353553	0.00141421	0.00106066		0.051		Column 3	0.000120875	7.075e-05	2.45e-05
		10^5	0.159	0.202	0.074	0.042	0.035	0.027	0.047	0.041	0.091			0.044	0.048	0.03	0.024	0.007	0.009	0.001	0.013	0.005			0.0155563	0.0169706	0.0106066	0.00848528	0.00247487	0.00318198	0.000353553	0.00459619	0.00176777		0.062		Column 4	0.000451406	0.000347922	1.125e-05	7.99844e-05
		10^4	0.19	0.242	0.064	0.045	0.037	0.024	0.037	0.033	0.094			0.093	0.032	0.028	0.013	0.001	0.01	0.002	0.012	0.018			0.0328805	0.0113137	0.00989949	0.00459619	0.000353553	0.00353553	0.000707107	0.00424264	0.00636396				Column 5	0.000198719	0.000219828	5.75e-06	1.05156e-05	1.49844e-05
		10^3	0.148	0.221	0.059	0.043	0.036	0.019	0.032	0.044	0.1			0.031	0.07	0.016	0.007	0.001	0.002	0.002	0.028	0.041			0.0109602	0.0247487	0.00565685	0.00247487	0.000353553	0.000707107	0.000707107	0.00989949	0.0144957		0.07325		Column 6	0.000172906	8.72344e-05	1.025e-05	4.37969e-05	-1.29687e-06	4.08594e-05
		10^2	0.147	0.188	0.074	0.042	0.039	0.021	0.031	0.046	0.09			0.01	0.067	0.046	0.012	0.007	0.011	0.001	0.028	0.002			0.00353553	0.0236881	0.0162635	0.00424264	0.00247487	0.00388909	0.000353553	0.00989949	0.000707107	LOD	0.12125		Column 7	0.000412125	0.00029725	1.8e-05	5.5e-05	-1.375e-06	4.25e-05	6.825e-05
		10^1	0.195	0.2	0.069	0.062	0.032	0.04	0.054	0.047	0.061			0.031	0.139	0.014	0.02	0.003	0.05	0.053	0.004	0.045			0.0109602	0.0491439	0.00494975	0.00707107	0.00106066	0.0176777	0.0187383	0.00141421	0.0159099				Column 8	-0.00025375	-0.000243188	-3.625e-06	-2.31875e-05	-9.6875e-06	6.4375e-06	-1.5125e-05	5.725e-05
																																					Column 9	0.000407062	0.000576469	-7.5e-06	-3.75313e-05	2.95312e-05	-5.29063e-05	-3.7375e-05	-3.225e-05	0.000153938
																																					Input range is from mean
		For Brucella abortus S99												std dev																							For Brucella abortus
Average Mean		25 µg												Brucella abortus S99	Brucella melitensis 16M	Ralstonia insidiosa	Vibrio fischeri	Staphylococcus aureus	Proteus vulgaris	Pseudomonas aeruginosa	Yersinia enterocolitica	Escherichia coli BL-21			Brucella abortus S99	Brucella melitensis 16M	Ralstonia insidiosa	Vibrio fischeri	Staphylococcus aureus	Proteus vulgaris	Pseudomonas aeruginosa	Yersinia enterocolitica	Escherichia coli BL-21				Data Analysis from Excel for Co-Variance				Column wise		Bab S99	25
			Brucella abortus S99	Brucella melitensis 16M	Ralstonia insidiosa	Vibrio fischeri	Staphylococcus aureus	Proteus vulgaris	Pseudomonas aeruginosa	Yersinia enterocolitica	Escherichia coli BL-21			25	25	25	25	25	25	25	25	25													Blk			Column 1	Column 2	Column 3	Column 4	Column 5	Column 6	Column 7	Column 8	Column 9
		10^8	0.244	0.25	0.208	0.139	0.124	0.118	0.112	0.101	0.12			0.037	0.035	0.007	0.011	0.016	0.003	0.006	0.014	0.044			0.0130815	0.0123744	0.00247487	0.00388909	0.00565685	0.00106066	0.00212132	0.00494975	0.0155563		0.092		Column 1	0.00271325
		10^7	0.142	0.178	0.189	0.157	0.148	0.123	0.118	0.119	0.106			0.015	0.024	0.043	0.007	0.011	0.002	0.001	0.001	0.001			0.0053033	0.00848528	0.0152028	0.00247487	0.00388909	0.000707107	0.000353553	0.000353553	0.000353553		0.06		Column 2	0.00244237	0.00243825
		10^6	0.104	0.15	0.195	0.162	0.137	0.125	0.125	0.133	0.125			0.04	0.05	0.004	0.016	0.003	0.012	0.022	0.012	0.014			0.0141421	0.0176777	0.00141421	0.00565685	0.00106066	0.00424264	0.00777817	0.00424264	0.00494975		0.051		Column 3	-0.000384625	-0.000501	0.000243687
		10^5	0.088	0.117	0.225	0.18	0.144	0.123	0.117	0.115	0.121			0.017	0.005	0.019	0.014	0.007	0.012	0.005	0.003	0.008			0.00601041	0.00176777	0.00671751	0.00494975	0.00247487	0.00424264	0.00176777	0.00106066	0.00282843		0.062		Column 4	-0.000643312	-0.000613219	0.000127266	0.000175184
		10^4	0.086	0.103	0.233	0.172	0.147	0.114	0.113	0.104	0.127			0.021	0.009	0.021	0.043	0.03	0.009	0.003	0.005	0.033			0.00742462	0.00318198	0.00742462	0.0152028	0.0106066	0.00318198	0.00106066	0.00176777	0.0116673				Column 5	-0.000492875	-0.000499375	0.000102688	0.000121016	0.000163437
		10^3	0.084	0.111	0.219	0.1815	0.153	0.123	0.119	0.122	0.148			0.014	0.001	0.003	0.007	0.016	0.002	0.009	0.009	0.056			0.00494975	0.000353553	0.00106066	0.00247487	0.00565685	0.000707107	0.00318198	0.00318198	0.019799		0.06625		Column 6	-7.75e-05	-0.0001075	8.75e-07	2.06563e-05	3.7625e-05	3.775e-05
		10^2	0.087	0.085	0.232	0.175	0.168	0.136	0.122	0.115	0.106			0.052	0.011	0.031	0.014	0.007	0.021	0.003	0.002	0.025			0.0183848	0.00388909	0.0109602	0.00494975	0.00247487	0.00742462	0.00106066	0.000707107	0.00883883	LOD	0.11425		Column 7	-6.9e-05	-6.70625e-05	-2.61562e-05	1.24141e-05	5.21875e-06	2.26875e-05	2.48594e-05
		10^1	0.085	0.13	0.225	0.172	0.161	0.118	0.109	0.127	0.141			0.045	0.091	0.086	0.002	0.006	0.084	0.084	0.079	0.098			0.0159099	0.0321734	0.0304056	0.000707107	0.00212132	0.0296985	0.0296985	0.0279307	0.0346482				Column 8	-0.00026925	-0.0001415	-5.35e-05	4.54375e-05	4.3e-05	1.9125e-05	2.275e-05	0.00010225
																																					Column 9	-0.000221125	-0.000129125	5.73125e-05	6.89219e-05	9.4375e-06	-4.0375e-05	-2.24687e-05	4.2125e-05	0.000193437
																																					Input range is from mean
		Bm16M	Brucella melitensis 16M
														std dev																								Brucella melitensis 16M
Average Mean		100 µg												Brucella melitensis 16M	Brucella abortus S99	Ralstonia insidiosa	Vibrio fischeri	Staphylococcus aureus	Proteus vulgaris	Pseudomonas aeruginosa	Yersinia enterocolitica	Escherichia coli BL-21			Brucella melitensis 16M	Brucella abortus S99	Ralstonia insidiosa	Vibrio fischeri	Staphylococcus aureus	Proteus vulgaris	Pseudomonas aeruginosa	Yersinia enterocolitica	Escherichia coli BL-21					Data Analysis from Excel for Co-Variance				Column wise		Bm 16M	100
			Brucella melitensis 16M	Brucella abortus S99	Ralstonia insidiosa	Vibrio fischeri	Staphylococcus aureus	Proteus vulgaris	Pseudomonas aeruginosa	Yersinia enterocolitica	Escherichia coli BL-21			100	100	100	100	100	100	100	100	100													Blk				Column 1	Column 2	Column 3	Column 4	Column 5	Column 6	Column 7	Column 8	Column 9
		10^8	1.082	0.815	0.367	0.419	0.496	0.473	0.499	0.452	0.049			0.007	0.055	0.007	0.021	0.019	0.077	0.051	0.01	0.009			0.00247487	0.0194454	0.00247487	0.00742462	0.00671751	0.0272236	0.0180312	0.00353553	0.00318198		0.058			Column 1	0.104765
		10^7	0.735	0.449	0.334	0.431	0.462	0.471	0.447	0.433	0.042			0.039	0.023	0.045	0.001	0.028	0.031	0.07	0.055	0.007			0.0137886	0.00813173	0.0159099	0.000353553	0.00989949	0.0109602	0.0247487	0.0194454	0.00247487		0.05			Column 2	0.0768438	0.057385
		10^6	0.249	0.19	0.384	0.43	0.401	0.414	0.406	0.424	0.035			0.019	0.018	0.036	0.016	0.009	0.037	0.028	0.067	0.002			0.00671751	0.00636396	0.0127279	0.00565685	0.00318198	0.0130815	0.00989949	0.0236881	0.000707107		0.081			Column 3	-0.000523953	-0.000100859	0.000344984
		10^5	0.187	0.141	0.333	0.371	0.362	0.399	0.389	0.388	0.058			0.03	0.013	0.007	0.023	0.018	0.016	0.014	0.016	0.024			0.0106066	0.00459619	0.00247487	0.00813173	0.00636396	0.00565685	0.00494975	0.00565685	0.00848528		0.065			Column 4	0.00641367	0.00462402	0.000142609	0.000992984
		10^4	0.176	0.097	0.359	0.389	0.357	0.442	0.442	0.413	0.044			0.02	0.004	0.01	0.022	0.012	0.01	0.022	0.031	0.001			0.00707107	0.00141421	0.00353553	0.00777817	0.00424264	0.00353553	0.00777817	0.0109602	0.000353553					Column 5	0.0155539	0.0113384	-2.4125e-05	0.00111288	0.00243375
		10^3	0.178	0.112	0.385	0.386	0.37	0.433	0.46	0.409	0.037			0.017	0.013	0.005	0.039	0.012	0.063	0.043	0.049	0.021			0.00601041	0.00459619	0.00176777	0.0137886	0.00424264	0.0222739	0.0152028	0.0173241	0.00742462		0.0635	Blank Mean		Column 6	0.00782395	0.00546486	2.03906e-05	0.000682891	0.00117375	0.000876734
		10^2	0.171	0.105	0.355	0.349	0.358	0.39	0.391	0.397	0.042			0.01	0.021	0.005	0.016	0.004	0.001	0.006	0.074	0.014			0.00353553	0.00742462	0.00176777	0.00565685	0.00141421	0.000353553	0.00212132	0.026163	0.00494975		0.024	SD		Column 7	0.0111754	0.00833317	0.000325953	0.00116958	0.00150275	0.00123655	0.00308436
		10^1	0.181	0.104	0.35	0.348	0.378	0.407	0.303	0.318	0.002			0.126	0.079	0.023	0.005	0.058	0.292	0.21	0.222	0.015			0.0445477	0.0279307	0.00813173	0.00176777	0.0205061	0.103238	0.0742462	0.0784889	0.0053033		0.048	2*SD		Column 8	0.00752628	0.00561697	0.000188531	0.000944281	0.00108588	0.000726594	0.00193247	0.00141894
																																		LOD	0.1115	Mean + 2*SD		Column 9	0.00137895	0.00111236	-4.02344e-05	0.000165891	0.000118375	0.000101109	0.000575172	0.000422469	0.000236484
																																						Input range is from mean
		Brucella melitensis 16M												std dev																								Brucella melitensis 16M
Average Mean		50 µg												Brucella melitensis 16M	Brucella abortus S99	Ralstonia insidiosa	Vibrio fischeri	Staphylococcus aureus	Proteus vulgaris	Pseudomonas aeruginosa	Yersinia enterocolitica	Escherichia coli BL-21			Brucella melitensis 16M	Brucella abortus S99	Ralstonia insidiosa	Vibrio fischeri	Staphylococcus aureus	Proteus vulgaris	Pseudomonas aeruginosa	Yersinia enterocolitica	Escherichia coli BL-21					Data Analysis from Excel for Co-Variance				Column wise		Bm 16M	50
			Brucella melitensis 16M	Brucella abortus S99	Ralstonia insidiosa	Vibrio fischeri	Staphylococcus aureus	Proteus vulgaris	Pseudomonas aeruginosa	Yersinia enterocolitica	Escherichia coli BL-21			50	50	50	50	50	50	50	50	50													Blk				Column 1	Column 2	Column 3	Column 4	Column 5	Column 6	Column 7	Column 8	Column 9
		10^8	1.008	0.682	0.343	0.373	0.419	0.419	0.399	0.455	0.026			0.06	0.002	0.007	0.044	0.059	0.002	0.041	0.002	0.001			0.0212132	0.000707107	0.00247487	0.0155563	0.0208597	0.000707107	0.0144957	0.000707107	0.000353553		0.045			Column 1	0.0977193
		10^7	0.593	0.28	0.328	0.35	0.353	0.361	0.377	0.397	0.039			0.038	0.055	0.007	0.007	0.031	0.006	0.009	0.033	0.003			0.013435	0.0194454	0.00247487	0.00247487	0.0109602	0.00212132	0.00318198	0.0116673	0.00106066		0.05			Column 2	0.05977	0.0383707
		10^6	0.184	0.103	0.327	0.333	0.371	0.34	0.353	0.379	0.04			0.02	0.007	0.001	0.004	0.006	0.002	0.007	0.035	0.004			0.00707107	0.00247487	0.000353553	0.00141421	0.00212132	0.000707107	0.00247487	0.0123744	0.00141421		0.081			Column 3	0.00135294	0.000891438	9.61094e-05
		10^5	0.109	0.094	0.345	0.351	0.342	0.369	0.369	0.375	0.037			0.001	0.015	0.012	0.022	0.022	0.024	0.011	0.033	0.002			0.000353553	0.0053033	0.00424264	0.00777817	0.00777817	0.00848528	0.00388909	0.0116673	0.000707107		0.065			Column 4	0.00722663	0.00432163	0.000175062	0.00094125
		10^4	0.107	0.091	0.321	0.3	0.369	0.339	0.361	0.319	0.034			0.002	0.031	0.03	0.007	0.038	0.01	0.007	0.05	0.018			0.000707107	0.0109602	0.0106066	0.00247487	0.013435	0.00353553	0.00247487	0.0176777	0.00636396					Column 5	0.00827631	0.00511681	0.000202672	0.000721063	0.00140348
		10^3	0.118	0.066	0.334	0.287	0.345	0.32	0.361	0.376	0.025			0.001	0.013	0.001	0.025	0.017	0.014	0.035	0.0134	0.002			0.000353553	0.00459619	0.000353553	0.00883883	0.00601041	0.00494975	0.0123744	0.00473762	0.000707107		0.06025			Column 6	0.00968144	0.00601369	0.000286078	0.00101706	0.00125664	0.00147473
		10^2	0.11	0.109	0.327	0.286	0.307	0.305	0.35	0.364	0.023			0.019	0.045	0.001	0.01	0.014	0.001	0.009	0.016	0.004			0.00671751	0.0159099	0.000353553	0.00353553	0.00494975	0.000353553	0.00318198	0.00565685	0.00141421					Column 7	0.00557113	0.0032915	0.000197625	0.000472	0.0008125	0.000883125	0.00067475
		10^1	0.103	0.099	0.314	0.308	0.289	0.288	0.302	0.298	0.021			0.076	0.048	0.024	0.018	0.017	0.204	0.213	0.21	0.004			0.0268701	0.0169706	0.00848528	0.00636396	0.00601041	0.0721249	0.0753069	0.0742462	0.00141421	LOD	0.10825			Column 8	0.0112741	0.00679106	0.000344047	0.000933313	0.00121848	0.00141302	0.00099375	0.00198948
																																						Column 9	7.39375e-05	-0.000136563	1.43281e-05	0.000102313	0.000107391	0.000108984	7.325e-05	6.02656e-05	5.17344e-05
																																						Input range is from mean
		Brucella melitensis 16M												std dev
Average Mean		25 µg												Brucella melitensis 16M	Brucella abortus S99	Ralstonia insidiosa	Vibrio fischeri	Staphylococcus aureus	Proteus vulgaris	Pseudomonas aeruginosa	Yersinia enterocolitica	Escherichia coli BL-21			Brucella melitensis 16M	Brucella abortus S99	Ralstonia insidiosa	Vibrio fischeri	Staphylococcus aureus	Proteus vulgaris	Pseudomonas aeruginosa	Yersinia enterocolitica	Escherichia coli BL-21					Brucella melitensis 16M
			Brucella melitensis 16M	Brucella abortus S99	Ralstonia insidiosa	Vibrio fischeri	Staphylococcus aureus	Proteus vulgaris	Pseudomonas aeruginosa	Yersinia enterocolitica	Escherichia coli BL-21			25	25	25	25	25	25	25	25	25													BLK			Data Analysis from Excel for Co-Variance				Column wise		Bm 16M	25
		10^8	0.813	0.525	0.211	0.231	0.263	0.225	0.216	0.192	0.019			0.019	0.029	0.007	0.003	0.005	0.016	0.028	0.002	0.008			0.00671751	0.010253	0.00247487	0.00106066	0.00176777	0.00565685	0.00989949	0.000707107	0.00282843		0.049				Column 1	Column 2	Column 3	Column 4	Column 5	Column 6	Column 7	Column 8	Column 9
		10^7	0.569	0.231	0.254	0.247	0.267	0.252	0.222	0.244	0.027			0.012	0.027	0.018	0.002	0.011	0.022	0.014	0.023	0.003			0.00424264	0.00954594	0.00636396	0.000707107	0.00388909	0.00777817	0.00494975	0.00813173	0.00106066		0.05			Column 1	0.0695867
		10^6	0.164	0.059	0.246	0.286	0.287	0.251	0.235	0.202	0.02			0.016	0.009	0.033	0.009	0.047	0.014	0.003	0.016	0.01			0.00565685	0.00318198	0.0116673	0.00318198	0.016617	0.00494975	0.00106066	0.00565685	0.00353553		0.081			Column 2	0.0412193	0.0261137
		10^5	0.095	0.032	0.253	0.294	0.237	0.233	0.217	0.199	0.027			0.018	0.001	0.001	0.038	0.025	0.011	0.019	0.055	0.006			0.00636396	0.000353553	0.000353553	0.013435	0.00883883	0.00388909	0.00671751	0.0194454	0.00212132		0.065			Column 3	-0.00409706	-0.00265581	0.0006775
		10^4	0.081	0.044	0.313	0.258	0.274	0.222	0.198	0.177	0.014			0.002	0.004	0.05	0.005	0.061	0.016	0.005	0.028	0.002			0.000707107	0.00141421	0.0176777	0.00176777	0.0215668	0.00565685	0.00176777	0.00989949	0.000707107					Column 4	-0.00396881	-0.00256206	0.000118375	0.00042175
		10^3	0.092	0.035	0.255	0.277	0.258	0.229	0.214	0.188	0.028			0.013	0.001	0.002	0.038	0.014	0.03	0.012	0.009	0.12			0.00459619	0.000353553	0.000707107	0.013435	0.00494975	0.0106066	0.00424264	0.00318198	0.0424264		0.06125			Column 5	0.00158038	0.000678375	8.45e-05	-3.25e-05	0.000396
		10^2	0.098	0.044	0.255	0.28	0.238	0.192	0.202	0.192	0.038			0.022	0.002	0.016	0.005	0.026	0.005	0.009	0.009	0.022			0.00777817	0.000707107	0.00565685	0.00176777	0.00919239	0.00176777	0.00318198	0.00318198	0.00777817	LOD	0.10925			Column 6	0.00230969	0.000748188	-2.0875e-05	7.025e-05	0.000383375	0.00061675
		10^1	0.077	0.065	0.249	0.251	0.224	0.176	0.172	0.133	0.022			0.05	0.06	0.001	0.004	0.004	0.123	0.127	0.088	0.01			0.0176777	0.0212132	0.000353553	0.00141421	0.00141421	0.0434871	0.0449013	0.0311127	0.00353553					Column 7	0.00164394	0.000616062	-0.000123125	0.00010675	0.000246	0.00039975	0.000315
																																			0.92	≈0.1		Column 8	0.00350058	0.00116942	-8.45625e-05	4.55625e-05	0.000294875	0.000577188	0.000415563	0.000820609
																																			0.98	≈0.1		Column 9	-0.000337359	-0.000284266	-3.99375e-05	5.91875e-05	-6.7875e-05	-3.86875e-05	3.5625e-06	4.90469e-05	4.67344e-05
																																						Input range is from mean
																									CV		Standard deviation by the proportion of mean
		Bab S99																							Coefficient of Variance											% CV
Average Mean		100 µg												std dev																						Coefficient of Variance
			Brucella abortus S99	Brucella melitensis 16M	Ralstonia insidiosa	Vibrio fischeri	Staphylococcus aureus	Proteus vulgaris	Pseudomonas aeruginosa	Yersinia enterocolitica	Escherichia coli BL-21			Brucella abortus S99	Brucella melitensis 16M	Ralstonia insidiosa	Vibrio fischeri	Staphylococcus aureus	Proteus vulgaris	Pseudomonas aeruginosa	Yersinia enterocolitica	Escherichia coli BL-21			Brucella abortus S99	Brucella melitensis 16M	Ralstonia insidiosa	Vibrio fischeri	Staphylococcus aureus	Proteus vulgaris	Pseudomonas aeruginosa	Yersinia enterocolitica	Escherichia coli BL-21			Brucella abortus S99	Brucella melitensis 16M	Ralstonia insidiosa	Vibrio fischeri	Staphylococcus aureus	Proteus vulgaris	Pseudomonas aeruginosa	Yersinia enterocolitica	Escherichia coli BL-21
		10^8	0.604	0.683	0.113	0.093	0.08	0.071	0.073	0.063	0.097			100	100	100	100	100	100	100	100	100			100	100	100	100	100	100	100	100	100
		10^7	0.264	0.469	0.098	0.06	0.073	0.056	0.054	0.062	0.104			0.097	0.07	0.013	0.021	0.008	0.007	0.019	0.021	0.016			0.160596	0.102489	0.115044	0.225806	0.1	0.0985915	0.260274	0.333333	0.164948			16.0596	10.2489	11.5044	22.5806	10	9.85915	26.0274	33.3333	16.4948
		10^6	0.145	0.277	0.094	0.068	0.074	0.054	0.059	0.064	0.087			0.031	0.101	0.037	0.003	0.001	0.005	0.009	0.005	0.014			0.117424	0.215352	0.377551	0.05	0.0136986	0.0892857	0.166667	0.0806452	0.134615			11.7424	21.5352	37.7551	5	1.36986	8.92857	16.6667	8.06452	13.4615
		10^5	0.117	0.268	0.087	0.063	0.076	0.051	0.056	0.052	0.084			0.012	0.029	0.014	0.013	0.011	0.005	0.007	0.008	0.012			0.0827586	0.104693	0.148936	0.191176	0.148649	0.0925926	0.118644	0.125	0.137931			8.27586	10.4693	14.8936	19.1176	14.8649	9.25926	11.8644	12.5	13.7931
		10^4	0.113	0.316	0.085	0.056	0.072	0.056	0.06	0.049	0.098			0.007	0.033	0.019	0.004	0.02	0.002	0.004	0.002	0.028			0.0598291	0.123134	0.218391	0.0634921	0.263158	0.0392157	0.0714286	0.0384615	0.333333			5.98291	12.3134	21.8391	6.34921	26.3158	3.92157	7.14286	3.84615	33.3333
		10^3	0.12	0.246	0.1075	0.063	0.082	0.06	0.057	0.061	0.064			0.008	0.086	0.004	0.007	0.02	0.004	0.007	0.003	0.02			0.0707965	0.272152	0.0470588	0.125	0.277778	0.0714286	0.116667	0.0612245	0.204082			7.07965	27.2152	4.70588	12.5	27.7778	7.14286	11.6667	6.12245	20.4082
		10^2	0.109	0.349	0.082	0.07	0.08	0.061	0.066	0.065	0.082			0.009	0.028	0.007	0.002	0.016	0.004	0.002	0.001	0.014			0.075	0.113821	0.0651163	0.031746	0.195122	0.0666667	0.0350877	0.0163934	0.21875			7.5	11.3821	6.51163	3.1746	19.5122	6.66667	3.50877	1.63934	21.875
		10^1	0.162	0.328	0.079	0.072	0.073	0.067	0.046	0.044	0.046			0.009	0.08	0.005	0.004	0.022	0.002	0.001	0.012	0.004			0.0825688	0.229226	0.0609756	0.0571429	0.275	0.0327869	0.0151515	0.184615	0.0487805			8.25688	22.9226	6.09756	5.71429	27.5	3.27869	1.51515	18.4615	4.87805
														0.123	0.233	0.001	0.009	0.005	0.045	0.036	0.029	0.031			0.759259	0.710366	0.0126582	0.125	0.0684932	0.671642	0.782609	0.659091	0.673913			75.9259	71.0366	1.26582	12.5	6.84932	67.1642	78.2609	65.9091	67.3913
Average Mean														std dev											CV
		50 µg												Brucella abortus S99	Brucella melitensis 16M	Ralstonia insidiosa	Vibrio fischeri	Staphylococcus aureus	Proteus vulgaris	Pseudomonas aeruginosa	Yersinia enterocolitica	Escherichia coli BL-21			Brucella abortus S99	Brucella melitensis 16M	Ralstonia insidiosa	Vibrio fischeri	Staphylococcus aureus	Proteus vulgaris	Pseudomonas aeruginosa	Yersinia enterocolitica	Escherichia coli BL-21			Brucella abortus S99	Brucella melitensis 16M	Ralstonia insidiosa	Vibrio fischeri	Staphylococcus aureus	Proteus vulgaris	Pseudomonas aeruginosa	Yersinia enterocolitica	Escherichia coli BL-21
			Brucella abortus S99	Brucella melitensis 16M	Ralstonia insidiosa	Vibrio fischeri	Staphylococcus aureus	Proteus vulgaris	Pseudomonas aeruginosa	Yersinia enterocolitica	Escherichia coli BL-21			50	50	50	50	50	50	50	50	50			50	50	50	50	50	50	50	50	50
		10^8	0.427	0.462	0.073	0.062	0.044	0.03	0.053	0.032	0.106			0.034	0.048	0.009	0.029	0.009	0.017	0.013	0.008	0.009			0.0796253	0.103896	0.123288	0.467742	0.204545	0.566667	0.245283	0.25	0.0849057			7.96253	10.3896	12.3288	46.7742	20.4545	56.6667	24.5283	25	8.49057
		10^7	0.227	0.288	0.068	0.047	0.041	0.032	0.039	0.055	0.093			0.011	0.044	0.012	0.008	0.004	0.007	0.004	0.033	0.012			0.0484581	0.152778	0.176471	0.170213	0.097561	0.21875	0.102564	0.6	0.129032			4.84581	15.2778	17.6471	17.0213	9.7561	21.875	10.2564	60	12.9032
		10^6	0.193	0.238	0.071	0.062	0.043	0.032	0.043	0.034	0.087			0.016	0.042	0.03	0.023	0.001	0.011	0.001	0.004	0.003			0.0829016	0.176471	0.422535	0.370968	0.0232558	0.34375	0.0232558	0.117647	0.0344828			8.29016	17.6471	42.2535	37.0968	2.32558	34.375	2.32558	11.7647	3.44828
		10^5	0.159	0.202	0.074	0.042	0.035	0.027	0.047	0.041	0.091			0.044	0.048	0.03	0.024	0.007	0.009	0.001	0.013	0.005			0.27673	0.237624	0.405405	0.571429	0.2	0.333333	0.0212766	0.317073	0.0549451			27.673	23.7624	40.5405	57.1429	20	33.3333	2.12766	31.7073	5.49451
		10^4	0.19	0.242	0.064	0.045	0.037	0.024	0.037	0.033	0.094			0.093	0.032	0.028	0.013	0.001	0.01	0.002	0.012	0.018			0.489474	0.132231	0.4375	0.288889	0.027027	0.416667	0.0540541	0.363636	0.191489			48.9474	13.2231	43.75	28.8889	2.7027	41.6667	5.40541	36.3636	19.1489
		10^3	0.148	0.221	0.059	0.043	0.036	0.019	0.032	0.044	0.1			0.031	0.07	0.016	0.007	0.001	0.002	0.002	0.028	0.041			0.209459	0.316742	0.271186	0.162791	0.0277778	0.105263	0.0625	0.636364	0.41			20.9459	31.6742	27.1186	16.2791	2.77778	10.5263	6.25	63.6364	41
		10^2	0.147	0.188	0.074	0.042	0.039	0.021	0.031	0.046	0.09			0.01	0.067	0.046	0.012	0.007	0.011	0.001	0.028	0.002			0.0680272	0.356383	0.621622	0.285714	0.179487	0.52381	0.0322581	0.608696	0.0222222			6.80272	35.6383	62.1622	28.5714	17.9487	52.381	3.22581	60.8696	2.22222
		10^1	0.195	0.2	0.069	0.062	0.032	0.04	0.054	0.047	0.061			0.031	0.139	0.014	0.02	0.003	0.05	0.053	0.004	0.045			0.158974	0.695	0.202899	0.322581	0.09375	1.25	0.981481	0.0851064	0.737705			15.8974	69.5	20.2899	32.2581	9.375	125	98.1481	8.51064	73.7705
Average Mean
														std dev											CV
		25 µg												Brucella abortus S99	Brucella melitensis 16M	Ralstonia insidiosa	Vibrio fischeri	Staphylococcus aureus	Proteus vulgaris	Pseudomonas aeruginosa	Yersinia enterocolitica	Escherichia coli BL-21			Brucella abortus S99	Brucella melitensis 16M	Ralstonia insidiosa	Vibrio fischeri	Staphylococcus aureus	Proteus vulgaris	Pseudomonas aeruginosa	Yersinia enterocolitica	Escherichia coli BL-21			Brucella abortus S99	Brucella melitensis 16M	Ralstonia insidiosa	Vibrio fischeri	Staphylococcus aureus	Proteus vulgaris	Pseudomonas aeruginosa	Yersinia enterocolitica	Escherichia coli BL-21
			Brucella abortus S99	Brucella melitensis 16M	Ralstonia insidiosa	Vibrio fischeri	Staphylococcus aureus	Proteus vulgaris	Pseudomonas aeruginosa	Yersinia enterocolitica	Escherichia coli BL-21			25	25	25	25	25	25	25	25	25			25	25	25	25	25	25	25	25	25
		10^8	0.244	0.25	0.208	0.139	0.124	0.118	0.112	0.101	0.12			0.037	0.035	0.007	0.011	0.016	0.003	0.006	0.014	0.044			0.151639	0.14	0.0336538	0.0791367	0.129032	0.0254237	0.0535714	0.138614	0.366667			15.1639	14	3.36538	7.91367	12.9032	2.54237	5.35714	13.8614	36.6667
		10^7	0.142	0.178	0.189	0.157	0.148	0.123	0.118	0.119	0.106			0.015	0.024	0.043	0.007	0.011	0.002	0.001	0.001	0.001			0.105634	0.134831	0.227513	0.044586	0.0743243	0.0162602	0.00847458	0.00840336	0.00943396			10.5634	13.4831	22.7513	4.4586	7.43243	1.62602	0.847458	0.840336	0.943396
		10^6	0.104	0.15	0.195	0.162	0.137	0.125	0.125	0.133	0.125			0.04	0.05	0.004	0.016	0.003	0.012	0.022	0.012	0.014			0.384615	0.333333	0.0205128	0.0987654	0.0218978	0.096	0.176	0.0902256	0.112			38.4615	33.3333	2.05128	9.87654	2.18978	9.6	17.6	9.02256	11.2
		10^5	0.088	0.117	0.225	0.18	0.144	0.123	0.117	0.115	0.121			0.017	0.005	0.019	0.014	0.007	0.012	0.005	0.003	0.008			0.193182	0.042735	0.0844444	0.0777778	0.0486111	0.097561	0.042735	0.026087	0.0661157			19.3182	4.2735	8.44444	7.77778	4.86111	9.7561	4.2735	2.6087	6.61157
		10^4	0.086	0.103	0.233	0.172	0.147	0.114	0.113	0.104	0.127			0.021	0.009	0.021	0.043	0.03	0.009	0.003	0.005	0.033			0.244186	0.0873786	0.0901288	0.25	0.204082	0.0789474	0.0265487	0.0480769	0.259843			24.4186	8.73786	9.01288	25	20.4082	7.89474	2.65487	4.80769	25.9843
		10^3	0.084	0.111	0.219	0.1815	0.153	0.123	0.119	0.122	0.148			0.014	0.001	0.003	0.007	0.016	0.002	0.009	0.009	0.056			0.166667	0.00900901	0.0136986	0.0385675	0.104575	0.0162602	0.0756303	0.0737705	0.378378			16.6667	0.900901	1.36986	3.85675	10.4575	1.62602	7.56303	7.37705	37.8378
		10^2	0.087	0.085	0.232	0.175	0.168	0.136	0.122	0.115	0.106			0.052	0.011	0.031	0.014	0.007	0.021	0.003	0.002	0.025			0.597701	0.129412	0.133621	0.08	0.0416667	0.154412	0.0245902	0.0173913	0.235849			59.7701	12.9412	13.3621	8	4.16667	15.4412	2.45902	1.73913	23.5849
		10^1	0.085	0.13	0.225	0.172	0.161	0.118	0.109	0.127	0.141			0.045	0.091	0.086	0.002	0.006	0.084	0.084	0.079	0.098			0.529412	0.7	0.382222	0.0116279	0.0372671	0.711864	0.770642	0.622047	0.695035			52.9412	70	38.2222	1.16279	3.72671	71.1864	77.0642	62.2047	69.5035
Average Mean
		Bm16M
														std dev											CV
		100 µg												Brucella melitensis 16M	Brucella abortus S99	Ralstonia insidiosa	Vibrio fischeri	Staphylococcus aureus	Proteus vulgaris	Pseudomonas aeruginosa	Yersinia enterocolitica	Escherichia coli BL-21			Brucella melitensis 16M	Brucella abortus S99	Ralstonia insidiosa	Vibrio fischeri	Staphylococcus aureus	Proteus vulgaris	Pseudomonas aeruginosa	Yersinia enterocolitica	Escherichia coli BL-21			Brucella melitensis 16M	Brucella abortus S99	Ralstonia insidiosa	Vibrio fischeri	Staphylococcus aureus	Proteus vulgaris	Pseudomonas aeruginosa	Yersinia enterocolitica	Escherichia coli BL-21
			Brucella melitensis 16M	Brucella abortus S99	Ralstonia insidiosa	Vibrio fischeri	Staphylococcus aureus	Proteus vulgaris	Pseudomonas aeruginosa	Yersinia enterocolitica	Escherichia coli BL-21			100	100	100	100	100	100	100	100	100			100	100	100	100	100	100	100	100	100
		10^8	1.082	0.815	0.367	0.419	0.496	0.473	0.499	0.452	0.049			0.007	0.055	0.007	0.021	0.019	0.077	0.051	0.01	0.009			0.0064695	0.0674847	0.0190736	0.0501193	0.0383065	0.162791	0.102204	0.0221239	0.183673			0.64695	6.74847	1.90736	5.01193	3.83065	16.2791	10.2204	2.21239	18.3673
		10^7	0.735	0.449	0.334	0.431	0.462	0.471	0.447	0.433	0.042			0.039	0.023	0.045	0.001	0.028	0.031	0.07	0.055	0.007			0.0530612	0.0512249	0.134731	0.00232019	0.0606061	0.0658174	0.1566	0.127021	0.166667			5.30612	5.12249	13.4731	0.232019	6.06061	6.58174	15.66	12.7021	16.6667
		10^6	0.249	0.19	0.384	0.43	0.401	0.414	0.406	0.424	0.035			0.019	0.018	0.036	0.016	0.009	0.037	0.028	0.067	0.002			0.0763052	0.0947368	0.09375	0.0372093	0.0224439	0.089372	0.0689655	0.158019	0.0571429			7.63052	9.47368	9.375	3.72093	2.24439	8.9372	6.89655	15.8019	5.71429
		10^5	0.187	0.141	0.333	0.371	0.362	0.399	0.389	0.388	0.058			0.03	0.013	0.007	0.023	0.018	0.016	0.014	0.016	0.024			0.160428	0.0921986	0.021021	0.0619946	0.0497238	0.0401003	0.0359897	0.0412371	0.413793			16.0428	9.21986	2.1021	6.19946	4.97238	4.01003	3.59897	4.12371	41.3793
		10^4	0.176	0.097	0.359	0.389	0.357	0.442	0.442	0.413	0.044			0.02	0.004	0.01	0.022	0.012	0.01	0.022	0.031	0.001			0.113636	0.0412371	0.0278552	0.0565553	0.0336134	0.0226244	0.0497738	0.0750605	0.0227273			11.3636	4.12371	2.78552	5.65553	3.36134	2.26244	4.97738	7.50605	2.27273
		10^3	0.178	0.112	0.385	0.386	0.37	0.433	0.46	0.409	0.037			0.017	0.013	0.005	0.039	0.012	0.063	0.043	0.049	0.021			0.0955056	0.116071	0.012987	0.101036	0.0324324	0.145497	0.0934783	0.119804	0.567568			9.55056	11.6071	1.2987	10.1036	3.24324	14.5497	9.34783	11.9804	56.7568
		10^2	0.171	0.105	0.355	0.349	0.358	0.39	0.391	0.397	0.042			0.01	0.021	0.005	0.016	0.004	0.001	0.006	0.074	0.014			0.0584795	0.2	0.0140845	0.0458453	0.0111732	0.0025641	0.0153453	0.186398	0.333333			5.84795	20	1.40845	4.58453	1.11732	0.25641	1.53453	18.6398	33.3333
		10^1	0.181	0.104	0.35	0.348	0.378	0.407	0.303	0.318	0.002			0.126	0.079	0.023	0.005	0.058	0.292	0.21	0.222	0.015			0.696133	0.759615	0.0657143	0.0143678	0.153439	0.717445	0.693069	0.698113	7.5			69.6133	75.9615	6.57143	1.43678	15.3439	71.7445	69.3069	69.8113	750
Average Mean
														std dev											CV
		50 µg												Brucella melitensis 16M	Brucella abortus S99	Ralstonia insidiosa	Vibrio fischeri	Staphylococcus aureus	Proteus vulgaris	Pseudomonas aeruginosa	Yersinia enterocolitica	Escherichia coli BL-21			Brucella melitensis 16M	Brucella abortus S99	Ralstonia insidiosa	Vibrio fischeri	Staphylococcus aureus	Proteus vulgaris	Pseudomonas aeruginosa	Yersinia enterocolitica	Escherichia coli BL-21			Brucella melitensis 16M	Brucella abortus S99	Ralstonia insidiosa	Vibrio fischeri	Staphylococcus aureus	Proteus vulgaris	Pseudomonas aeruginosa	Yersinia enterocolitica	Escherichia coli BL-21
			Brucella melitensis 16M	Brucella abortus S99	Ralstonia insidiosa	Vibrio fischeri	Staphylococcus aureus	Proteus vulgaris	Pseudomonas aeruginosa	Yersinia enterocolitica	Escherichia coli BL-21			50	50	50	50	50	50	50	50	50			50	50	50	50	50	50	50	50	50
		10^8	1.008	0.682	0.343	0.373	0.419	0.419	0.399	0.455	0.026			0.06	0.002	0.007	0.044	0.059	0.002	0.041	0.002	0.001			0.0595238	0.00293255	0.0204082	0.117962	0.140811	0.00477327	0.102757	0.0043956	0.0384615			5.95238	0.293255	2.04082	11.7962	14.0811	0.477327	10.2757	0.43956	3.84615
		10^7	0.593	0.28	0.328	0.35	0.353	0.361	0.377	0.397	0.039			0.038	0.055	0.007	0.007	0.031	0.006	0.009	0.033	0.003			0.0640809	0.196429	0.0213415	0.02	0.0878187	0.0166205	0.0238727	0.0831234	0.0769231			6.40809	19.6429	2.13415	2	8.78187	1.66205	2.38727	8.31234	7.69231
		10^6	0.184	0.103	0.327	0.333	0.371	0.34	0.353	0.379	0.04			0.02	0.007	0.001	0.004	0.006	0.002	0.007	0.035	0.004			0.108696	0.0679612	0.0030581	0.012012	0.0161725	0.00588235	0.01983	0.0923483	0.1			10.8696	6.79612	0.30581	1.2012	1.61725	0.588235	1.983	9.23483	10
		10^5	0.109	0.094	0.345	0.351	0.342	0.369	0.369	0.375	0.037			0.001	0.015	0.012	0.022	0.022	0.024	0.011	0.033	0.002			0.00917431	0.159574	0.0347826	0.0626781	0.0643275	0.0650407	0.0298103	0.088	0.0540541			0.917431	15.9574	3.47826	6.26781	6.43275	6.50407	2.98103	8.8	5.40541
		10^4	0.107	0.091	0.321	0.3	0.369	0.339	0.361	0.319	0.034			0.002	0.031	0.03	0.007	0.038	0.01	0.007	0.05	0.018			0.0186916	0.340659	0.0934579	0.0233333	0.102981	0.0294985	0.0193906	0.15674	0.529412			1.86916	34.0659	9.34579	2.33333	10.2981	2.94985	1.93906	15.674	52.9412
		10^3	0.118	0.066	0.334	0.287	0.345	0.32	0.361	0.376	0.025			0.001	0.013	0.001	0.025	0.017	0.014	0.035	0.0134	0.002			0.00847458	0.19697	0.00299401	0.087108	0.0492754	0.04375	0.0969529	0.0356383	0.08			0.847458	19.697	0.299401	8.7108	4.92754	4.375	9.69529	3.56383	8
		10^2	0.11	0.109	0.327	0.286	0.307	0.305	0.35	0.364	0.023			0.019	0.045	0.001	0.01	0.014	0.001	0.009	0.016	0.004			0.172727	0.412844	0.0030581	0.034965	0.0456026	0.00327869	0.0257143	0.043956	0.173913			17.2727	41.2844	0.30581	3.4965	4.56026	0.327869	2.57143	4.3956	17.3913
		10^1	0.103	0.099	0.314	0.308	0.289	0.288	0.302	0.298	0.021			0.076	0.048	0.024	0.018	0.017	0.204	0.213	0.21	0.004			0.737864	0.484848	0.0764331	0.0584416	0.0588235	0.708333	0.705298	0.704698	0.190476			73.7864	48.4848	7.64331	5.84416	5.88235	70.8333	70.5298	70.4698	19.0476
Average Mean
														std dev											CV
		25 µg												Brucella melitensis 16M	Brucella abortus S99	Ralstonia insidiosa	Vibrio fischeri	Staphylococcus aureus	Proteus vulgaris	Pseudomonas aeruginosa	Yersinia enterocolitica	Escherichia coli BL-21			Brucella melitensis 16M	Brucella abortus S99	Ralstonia insidiosa	Vibrio fischeri	Staphylococcus aureus	Proteus vulgaris	Pseudomonas aeruginosa	Yersinia enterocolitica	Escherichia coli BL-21			Brucella melitensis 16M	Brucella abortus S99	Ralstonia insidiosa	Vibrio fischeri	Staphylococcus aureus	Proteus vulgaris	Pseudomonas aeruginosa	Yersinia enterocolitica	Escherichia coli BL-21
			Brucella melitensis 16M	Brucella abortus S99	Ralstonia insidiosa	Vibrio fischeri	Staphylococcus aureus	Proteus vulgaris	Pseudomonas aeruginosa	Yersinia enterocolitica	Escherichia coli BL-21			25	25	25	25	25	25	25	25	25			25	25	25	25	25	25	25	25	25
		10^8	0.813	0.525	0.211	0.231	0.263	0.225	0.216	0.192	0.019			0.019	0.029	0.007	0.003	0.005	0.016	0.028	0.002	0.008			0.0233702	0.0552381	0.0331754	0.012987	0.0190114	0.0711111	0.12963	0.0104167	0.421053			2.33702	5.52381	3.31754	1.2987	1.90114	7.11111	12.963	1.04167	42.1053
		10^7	0.569	0.231	0.254	0.247	0.267	0.252	0.222	0.244	0.027			0.012	0.027	0.018	0.002	0.011	0.022	0.014	0.023	0.003			0.0210896	0.116883	0.0708661	0.00809717	0.0411985	0.0873016	0.0630631	0.0942623	0.111111			2.10896	11.6883	7.08661	0.809717	4.11985	8.73016	6.30631	9.42623	11.1111
		10^6	0.164	0.059	0.246	0.286	0.287	0.251	0.235	0.202	0.02			0.016	0.009	0.033	0.009	0.047	0.014	0.003	0.016	0.01			0.097561	0.152542	0.134146	0.0314685	0.163763	0.0557769	0.012766	0.0792079	0.5			9.7561	15.2542	13.4146	3.14685	16.3763	5.57769	1.2766	7.92079	50
		10^5	0.095	0.032	0.253	0.294	0.237	0.233	0.217	0.199	0.027			0.018	0.001	0.001	0.038	0.025	0.011	0.019	0.055	0.006			0.189474	0.03125	0.00395257	0.129252	0.105485	0.0472103	0.0875576	0.276382	0.222222			18.9474	3.125	0.395257	12.9252	10.5485	4.72103	8.75576	27.6382	22.2222
		10^4	0.081	0.044	0.313	0.258	0.274	0.222	0.198	0.177	0.014			0.002	0.004	0.05	0.005	0.061	0.016	0.005	0.028	0.002			0.0246914	0.0909091	0.159744	0.0193798	0.222628	0.0720721	0.0252525	0.158192	0.142857			2.46914	9.09091	15.9744	1.93798	22.2628	7.20721	2.52525	15.8192	14.2857
		10^3	0.092	0.035	0.255	0.277	0.258	0.229	0.214	0.188	0.028			0.013	0.001	0.002	0.038	0.014	0.03	0.012	0.009	0.12			0.141304	0.0285714	0.00784314	0.137184	0.0542636	0.131004	0.0560748	0.0478723	4.28571			14.1304	2.85714	0.784314	13.7184	5.42636	13.1004	5.60748	4.78723	428.571
		10^2	0.098	0.044	0.255	0.28	0.238	0.192	0.202	0.192	0.038			0.022	0.002	0.016	0.005	0.026	0.005	0.009	0.009	0.022			0.22449	0.0454545	0.0627451	0.0178571	0.109244	0.0260417	0.0445545	0.046875	0.578947			22.449	4.54545	6.27451	1.78571	10.9244	2.60417	4.45545	4.6875	57.8947
		10^1	0.077	0.065	0.249	0.251	0.224	0.176	0.172	0.133	0.022			0.05	0.06	0.001	0.004	0.004	0.123	0.127	0.088	0.01			0.649351	0.923077	0.00401606	0.0159363	0.0178571	0.698864	0.738372	0.661654	0.454545			64.9351	92.3077	0.401606	1.59363	1.78571	69.8864	73.8372	66.1654	45.4545

## Sheet: Sheet3
		Figure 2 g and h		Capture antibody at 10 and 20 microgram concentration
		Capture antibody optimized against Brucella melitensis 16M only at 10 and 20 µg per mL
		Figure 2 g
		Capture antibody at 10 µg per mL
		against Brucella melitensis 16M
			100 µg/mL Detection IgG	50 µg/mL Detection IgG	25 µg/mL Detection IgG			Standard Deviation				SEM	Standard error mean
Average mean		10^8	1.515	0.854	0.588		std dev					Std error
		10^7	0.633	0.261	0.14		10^8	0.298	0.203	0.037		0.105359	0.0717713	0.0130815
		10^6	0.428	0.165	0.08		10^7	0.27	0.097	0.029		0.0954594	0.0342947	0.010253
		10^5	0.356	0.146	0.081		10^6	0.206	0.069	0.011		0.072832	0.0243952	0.00388909
		10^4	0.345	0.132	0.065		10^5	0.16	0.052	0.014		0.0565685	0.0183848	0.00494975
		10^3	0.311	0.128	0.061		10^4	0.151	0.039	0.001		0.0533866	0.0137886	0.000353553
		10^2	0.32	0.15	0.06		10^3	0.095	0.032	0.006		0.0335876	0.0113137	0.00212132
		10^1	0.041	0.01	0.01		10^2	0.115	0.026	0.01		0.0406586	0.00919239	0.00353553
		Control	0.066	0.066	0.062		10^1	0.019	0.002	0.003		0.00671751	0.000707107	0.00106066
		Coefficient of variance
		CV					CV %				Data Analysis from Excel for Co-Variance
			0.1967	0.237705	0.0629252		19.67	23.7705	6.29252			Column 1	Column 2	Column 3
			0.42654	0.371648	0.207143		42.654	37.1648	20.7143		Column 1	0.172042
			0.481308	0.418182	0.1375		48.1308	41.8182	13.75		Column 2	0.100518	0.0595527
			0.449438	0.356164	0.17284		44.9438	35.6164	17.284		Column 3	0.0709924	0.0423553	0.0303497
			0.437681	0.295455	0.0153846		43.7681	29.5455	1.53846		Input range is from mean
			0.305466	0.25	0.0983607		30.5466	25	9.83607		For 10 µg per mL
			0.359375	0.173333	0.166667		35.9375	17.3333	16.6667
			0.463415	0.2	0.3		46.3415	20	30
		Figure 2 h
		Capture antibody at 20 µg per mL
		against Brucella melitensis 16M
	Average mean			100 µg/mL Detection IgG	50 µg/mL Detection IgG	25 µg/mL Detection IgG			Standard Deviation				std error
			10^8	0.954	0.822	0.8			100 µg/mL Detection IgG	50 µg/mL Detection IgG	25 µg/mL Detection IgG						Blank	Control	SD Control
			10^7	0.448	0.35	0.321		10^8	0.096	0.047	0.009		0.0339411	0.016617	0.00318198		0.059	0.064	0.007
			10^6	0.269	0.22	0.262		10^7	0.042	0.028	0.012		0.0148492	0.00989949	0.00424264		0.057	0.063	0.005
			10^5	0.25	0.2	0.26		10^6	0.045	0.024	0.008		0.0159099	0.00848528	0.00282843		0.058	0.063	0.007
			10^4	0.25	0.19	0.207		10^5	0.069	0.032	0.021		0.0243952	0.0113137	0.00742462		0.06	0.066	0.01
			10^3	0.27	0.195	0.23		10^4	0.092	0.013	0.006		0.0325269	0.00459619	0.00212132		0.059	0.069	0.009
			10^2	0.27	0.19	0.21		10^3	0.086	0.016	0.033		0.0304056	0.00565685	0.0116673		0.057	0.068	0.012
			10^1	0.057	0.062	0.051		10^2	0.091	0.016	0.011		0.0321734	0.00565685	0.00388909		0.054	0.068	0.013
			Control	0.066	0.066	0.062		10^1	0.01	0.005	0.011		0.00353553	0.00176777	0.00388909		0.054	0.057	0.006
			Coefficient of variance														0.05725	0.06475	0.008625
			CV											For 10 & 20 µg per mL	LOD				0.00287539
				100 µg/mL Detection IgG	50 µg/mL Detection IgG	25 µg/mL Detection IgG		CV %							0.006
			10^8	0.100629	0.0571776	0.01125		10.0629	5.71776	1.125					0.06325	≈ 0.1
			10^7	0.09375	0.08	0.0373832		9.375	8	3.73832					0.06325
			10^6	0.167286	0.109091	0.0305344		16.7286	10.9091	3.05344		Data Analysis from Excel for Co-Variance
			10^5	0.276	0.16	0.0807692		27.6	16	8.07692			Column 1	Column 2	Column 3
			10^4	0.368	0.0684211	0.0289855		36.8	6.84211	2.89855		Column 1	0.0624377
			10^3	0.318519	0.0820513	0.143478		31.8519	8.20513	14.3478		Column 2	0.0542397	0.0474497
			10^2	0.337037	0.0842105	0.052381		33.7037	8.42105	5.2381		Column 3	0.0507446	0.0443214	0.0420875
			10^1	0.175439	0.0806452	0.215686		17.5439	8.06452	21.5686		For 20 µg per mL		Input range is from mean
			Control

## Sheet: Sheet4
S-ELISA validation			S-ELISA validation against Brucella abortus S99 in different matrices
	Figure 3 a			at 10 µg per mL capture WC rabbit IgG and 50 µg per mL of WC mice IgG detection IgG pAb
				with	Human Sera	Cow Urine	Cow Milk
							Human Sera	Cow Urine	Cow Milk		Human Sera	Cow Urine	Cow Milk
			Human Sera	Cow Urine	Cow Milk		Standard deviation				Standard srror SEM									Control with standard deviation
Average Mean		10^8	0.24	0.27	0.59		0.046	0.034	0.043		0.0162635	0.0120208	0.0152028		RS	CU	CM			Human Sera		Cow Urine		Cow Milk
		10^7	0.2	0.21	0.57		0.029	0.007	0.029		0.010253	0.00247487	0.010253		Human Sera	Cow Urine	Cow Milk	Control		RS	SD	CU	SD	CM	SD
		10^6	0.17	0.22	0.56		0.003	0.028	0.021		0.00106066	0.00989949	0.00742462		0.06	0.064	0.073	Avg Control	Blank	0.061	0.01	0.058	0.005	0.0645	0.001
		10^5	0.19	0.2	0.56		0.004	0.014	0.073		0.00141421	0.00494975	0.0258094		0.004	0.005	0.009	SD	0.057	0.057	0.003	0.065	0.007	0.0845	0.023
		10^4	0.2	0.24	0.56		0.01	0.004	0.056		0.00353553	0.00141421	0.019799		0.004	0.01	0.01		0.067	0.058	0.003	0.068	0.001	0.0805	0.006
		10^3	0.19	0.21	0.55		0.009	0.026	0.072		0.00318198	0.00919239	0.0254558	Blank.	0.064				0.068	0.067	0.008	0.072	0.018	0.0805	0.001
		10^2	0.1	0.13	0.3		0.053	0.024	0.127		0.0187383	0.00848528	0.0449013	LOD	0.008	0.02	0.02		0.064	0.061	0.007	0.06	0.001	0.0805	0.021
		10^1	0.12	0.15	0.25		0.07	0.05	0.15		0.0247487	0.0176777	0.053033	< 0.1	0.072	0.084	0.084			0.055	0.007	0.065	0.003	0.0695	0.006
		Control	0.06	0.064	0.073															0.064	0.012	0.062	0.002	0.0685	0.01
									Co-efficient of variance				% CV							0.061	0.012	0.064	0.004	0.061	0.001
									0.191667	0.125926	0.0728814		19.1667	12.5926	7.28814
									0.145	0.0333333	0.0508772		14.5	3.33333	5.08772		Data Analysis from Excel for Co-Variance
									0.0176471	0.127273	0.0375		1.76471	12.7273	3.75			Column 1	Column 2	Column 3
									0.0210526	0.07	0.130357		2.10526	7	13.0357		Column 1	0.00295556
									0.05	0.0166667	0.1		5	1.66667	10		Column 2	0.00313926	0.00352751
									0.0473684	0.12381	0.130909		4.73684	12.381	13.0909		Column 3	0.00918037	0.00999291	0.0316419
									0.53	0.184615	0.423333		53	18.4615	42.3333		Input range is from mean
									0.583333	0.333333	0.6		58.3333	33.3333	60
		Figure 3 b		at 10 µg per mL capture WC rabbit IgG and 50 µg per mL of WC mice IgG detection IgG pAb
				with	Human Sera	Cow Urine	Cow Milk
Average Mean
		S-ELISA validation against Brucella melitensis 16M in different matrices
							Human Sera	Cow Urine	Cow Milk		Human Sera	Cow Urine	Cow Milk
			Human Sera	Cow Urine	Cow Milk		Standard deviation				std error
		10^8	0.58	0.5	0.79		0.049	0.001	0.036		0.0173241	0.000353553	0.0127279		RS	CU	CM			Control with standard deviation
		10^7	0.26	0.42	0.54		0.006	0.024	0.007		0.00212132	0.00848528	0.00247487		Human Sera	Cow Urine	Cow Milk	Control		Human Sera		Cow Urine		Cow Milk
		10^6	0.23	0.31	0.48		0.01	0.024	0.006		0.00353553	0.00848528	0.00212132		0.063	0.063	0.07	Avg Control		RS	SD	CU	SD	CM	SD
		10^5	0.24	0.27	0.43		0.009	0.025	0.017		0.00318198	0.00883883	0.00601041		0.004	0.005	0.004	SD	Blank	0.061	0.011	0.056	0.007	0.062	0.002
		10^4	0.22	0.25	0.43		0.014	0.009	0.027		0.00494975	0.00318198	0.00954594		0.004	0.005	0.004		0.057	0.062	0.002	0.069	0.012	0.074	0.009
		10^3	0.19	0.24	0.4		0.014	0.003	0.001		0.00494975	0.00106066	0.000353553	Blank.	0.064				0.067	0.061	0.007	0.062	0.007	0.086	0.001
		10^2	0.12	0.12	0.22		0.08	0.01	0.012		0.0282843	0.00353553	0.00424264	LOD	0.008	0.01	0.008		0.068	0.062	0.002	0.06	0.001	0.077	0.003
		10^1	0.13	0.2	0.21		0.03	0.13	0.016		0.0106066	0.0459619	0.00565685	< 0.1	0.075	0.077	0.075		0.064	0.064	0.003	0.061	0.001	0.063	0.002
		Control	0.063	0.063	0.07															0.061	0.001	0.071	0.011	0.067	0.002
																				0.056	0.001	0.065	0.002	0.068	0.011
																				0.077	0.009	0.062	0.001	0.063	0.004
			Co-efficient of variance				% CV
			CV
			Human Sera	Cow Urine	Cow Milk		Human Sera	Cow Urine	Cow Milk
		10^8	0.0844828	0.002	0.0455696		8.44828	0.2	4.55696			Data Analysis from Excel for Co-Variance
		10^7	0.0230769	0.0571429	0.012963		2.30769	5.71429	1.2963				Column 1	Column 2	Column 3
		10^6	0.0434783	0.0774194	0.0125		4.34783	7.74194	1.25			Column 1	0.0181484
		10^5	0.0375	0.0925926	0.0395349		3.75	9.25926	3.95349	Blank.		Column 2	0.0134328	0.0128609
		10^4	0.0636364	0.036	0.0627907		6.36364	3.6	6.27907	LOD		Column 3	0.0218281	0.0184969	0.0296437
		10^3	0.0736842	0.0125	0.0025		7.36842	1.25	0.25	<0.1		Input range is from mean
		10^2	0.666667	0.0833333	0.0545455		66.6667	8.33333	5.45455
		10^1	0.230769	0.65	0.0761905		23.0769	65	7.61905

## Sheet: Sheet5
	S-ELISA validation			S-ELISA validation against Brucella abortus S99 in different matrices							with 3 more human sera samples
		Figure 3 c			at 10 µg per mL capture WC rabbit IgG and 50 µg per mL of WC mice IgG detection IgG pAb									against Brucella abortus S99
					with	Human Sera 1	Human Sera 2	Human Sera 3	Bovine Sera (FBS)	Cow Urine	Cow Milk
			Average Mean									Standard deviation
Average Mean				Human Sera 1	Human Sera 2	Human Sera 3	Bovine Sera (FBS)	Cow Urine	Cow Milk			Human Sera 1	Human Sera 2	Human Sera 3	Bovine Sera (FBS)	Cow Urine	Cow Milk		Avg blank Bab S99
			10^8	0.827	0.807	0.87	0.95	1.005	0.942		10^8	0.122	0.161	0.112	0.112	0.366	0.186		0.046
			10^7	0.772	0.653	0.715	0.693	0.762	0.78		10^7	0.033	0.072	0.08	0.091	0.109	0.047		0.048
			10^6	0.757	0.551	0.689	0.744	0.742	0.789		10^6	0.019	0.132	0.074	0.092	0.098	0.054		0.046		Negative	Human Sera 1	Human Sera 2	Human Sera 3	Bovine Sera (FBS)	Cow Urine	Cow Milk
			10^5	0.708	0.62	0.652	0.689	0.726	0.65		10^5	0.001	0.08	0.073	0.054	0.09	0.014		0.045		Control	RH	SK	PR	FBS	CU	CM
			10^4	0.714	0.635	0.658	0.715	0.763	0.633		10^4	0.017	0.005	0.026	0.02	0.003	0.036		0.047		Avg	0.129	0.146	0.138	0.094	0.101	0.093
			10^3	0.727	0.683	0.693	0.668	0.766	0.836		10^3	0.013	0.07	0.109	0.062	0.112	0.272		0.045		SD	0.006	0.016	0.001	0.003	0.011	0.008
			10^2	0.728	0.648	0.71	0.683	0.752	0.778		10^2	0.045	0.06	0.029	0.082	0.152	0.27		0.0461667		Std error	0.00212132	0.00565685	0.000353553	0.00106066	0.00388909	0.00282843
			10^1	0.407	0.395	0.405	0.46	0.439	0.439		10^1	0.013	0.016	0.012	0.01	0.013	0.168
			Standard error SEM							Co-efficient of variance									% CV
			Human Sera 1	Human Sera 2	Human Sera 3	Bovine Sera (FBS)	Cow Urine	Cow Milk		CV	Human Sera 1	Human Sera 2	Human Sera 3	Bovine Sera (FBS)	Cow Urine	Cow Milk			Human Sera 1	Human Sera 2	Human Sera 3	Bovine Sera (FBS)	Cow Urine	Cow Milk		Data Analysis from Excel for Co-Variance				Input range is from mean
		10^8	0.0431335	0.0569221	0.039598	0.039598	0.129401	0.0657609		10^8	0.147521	0.199504	0.128736	0.117895	0.364179	0.197452			14.7521	19.9504	12.8736	11.7895	36.4179	19.7452			Column 1	Column 2	Column 3	Column 4	Column 5	Column 6
		10^7	0.0116673	0.0254558	0.0282843	0.0321734	0.0385373	0.016617		10^7	0.0427461	0.11026	0.111888	0.131313	0.143045	0.0602564			4.27461	11.026	11.1888	13.1313	14.3045	6.02564		Column 1	0.013998
		10^6	0.00671751	0.046669	0.026163	0.0325269	0.0346482	0.0190919		10^6	0.0250991	0.239564	0.107402	0.123656	0.132075	0.0684411			2.50991	23.9564	10.7402	12.3656	13.2075	6.84411		Column 2	0.0113315	0.0120368
		10^5	0.000353553	0.0282843	0.0258094	0.0190919	0.0318198	0.00494975		10^5	0.00141243	0.129032	0.111963	0.0783745	0.123967	0.0215385			0.141243	12.9032	11.1963	7.83745	12.3967	2.15385		Column 3	0.0135796	0.0124325	0.014385
		10^4	0.00601041	0.00176777	0.00919239	0.00707107	0.00106066	0.0127279		10^4	0.0238095	0.00787402	0.0395137	0.027972	0.00393185	0.056872			2.38095	0.787402	3.95137	2.7972	0.393185	5.6872		Column 4	0.0128557	0.011901	0.0140894	0.0154679
		10^3	0.00459619	0.0247487	0.0385373	0.0219203	0.039598	0.0961665		10^3	0.0178817	0.102489	0.157287	0.0928144	0.146214	0.325359			1.78817	10.2489	15.7287	9.28144	14.6214	32.5359		Column 5	0.0155774	0.0150059	0.0168384	0.0172348	0.0203382
		10^2	0.0159099	0.0212132	0.010253	0.0289914	0.0537401	0.0954594		10^2	0.0618132	0.0925926	0.0408451	0.120059	0.202128	0.347044			6.18132	9.25926	4.08451	12.0059	20.2128	34.7044		Column 6	0.0151654	0.0136546	0.0162275	0.0150377	0.0183974	0.0206186
		10^1	0.00459619	0.00565685	0.00424264	0.00353553	0.00459619	0.059397		10^1	0.031941	0.0405063	0.0296296	0.0217391	0.0296128	0.382688			3.1941	4.05063	2.96296	2.17391	2.96128	38.2688
	S-ELISA validation			S-ELISA validation against Brucella melitensis 16M in different matrices							with 3 more human sera samples
		Figure 3 d			at 10 µg per mL capture WC rabbit IgG and 50 µg per mL of WC mice IgG detection IgG pAb									against Brucella melitensis 16M
					with	Human Sera 1	Human Sera 2	Human Sera 3	Bovine Sera (FBS)	Cow Urine	Cow Milk
		Average Mean									Standard deviation
			Human Sera 1	Human Sera 2	Human Sera 3	Bovine Sera (FBS)	Cow Urine	Cow Milk				Human Sera 1	Human Sera 2	Human Sera 3	Bovine Sera (FBS)	Cow Urine	Cow Milk
Average mean		10^8	1.675	1.545	1.72	1.691	1.621	1.668			10^8	0.233	0.121	0.131	0.167	0.165	0.085		Avg blank Bm 16M
		10^7	1.103	0.957	0.998	0.996	1.036	1.233			10^7	0.369	0.171	0.157	0.183	0.011	0.299		0.052
		10^6	0.984	0.906	0.957	0.901	0.902	1.011			10^6	0.414	0.344	0.272	0.158	0.162	0.407		0.082
		10^5	0.855	0.753	0.857	0.767	0.857	0.909			10^5	0.23	0.128	0.152	0.088	0.135	0.18		0.072		Negative	Human Sera 1	Human Sera 2	Human Sera 3	Bovine Sera (FBS)	Cow Urine	Cow Milk
		10^4	0.873	0.755	0.786	0.759	0.876	0.836			10^4	0.267	0.11	0.147	0.123	0.094	0.129		0.097		Control	RH	SK	PR	FBS	CU	CM
		10^3	0.866	0.787	0.796	0.876	0.998	0.76			10^3	0.269	0.21	0.238	0.254	0.225	0.035		0.085		Avg	0.129	0.146	0.138	0.094	0.101	0.093
		10^2	0.848	0.766	0.841	0.826	0.958	0.796			10^2	0.334	0.247	0.24	0.203	0.246	0.109		0.049		SD	0.006	0.016	0.001	0.003	0.011	0.008
		10^1	0.513	0.493	0.523	0.574	0.513	0.368			10^1	0.207	0.16	0.159	0.171	0.129	0.057		0.0728333		Std error	0.00212132	0.00565685	0.000353553	0.00106066	0.00388909	0.00282843
		Standard error SEM							Co-efficient of variance									% CV
		Human Sera 1	Human Sera 2	Human Sera 3	Bovine Sera (FBS)	Cow Urine	Cow Milk		CV	Human Sera 1	Human Sera 2	Human Sera 3	Bovine Sera (FBS)	Cow Urine	Cow Milk			Human Sera 1	Human Sera 2	Human Sera 3	Bovine Sera (FBS)	Cow Urine	Cow Milk		Data Analysis from Excel for Co-Variance				Input range is from mean
	10^8	0.0823779	0.04278	0.0463155	0.0590434	0.0583363	0.030052		10^8	0.139104	0.0783172	0.0761628	0.0987581	0.101789	0.0509592			13.9104	7.83172	7.61628	9.87581	10.1789	5.09592			Column 1	Column 2	Column 3	Column 4	Column 5	Column 6
	10^7	0.130461	0.0604576	0.0555079	0.0647003	0.00388909	0.105712		10^7	0.334542	0.178683	0.157315	0.183735	0.0106178	0.242498			33.4542	17.8683	15.7315	18.3735	1.06178	24.2498		Column 1	0.0964827
	10^6	0.146371	0.121622	0.0961665	0.0558614	0.0572756	0.143896		10^6	0.420732	0.379691	0.284222	0.175361	0.179601	0.402572			42.0732	37.9691	28.4222	17.5361	17.9601	40.2572		Column 2	0.0882725	0.0814047
	10^5	0.0813173	0.0452548	0.0537401	0.0311127	0.0477297	0.0636396		10^5	0.269006	0.169987	0.177363	0.114733	0.157526	0.19802			26.9006	16.9987	17.7363	11.4733	15.7526	19.802		Column 3	0.0999665	0.0923808	0.105858
	10^4	0.0943988	0.0388909	0.0519723	0.0434871	0.033234	0.0456084		10^4	0.305842	0.145695	0.187023	0.162055	0.107306	0.154306			30.5842	14.5695	18.7023	16.2055	10.7306	15.4306		Column 4	0.095117	0.0883289	0.10038	0.0975354
	10^3	0.0951059	0.0742462	0.0841457	0.0898026	0.0795495	0.0123744		10^3	0.310624	0.266836	0.298995	0.289954	0.225451	0.0460526			31.0624	26.6836	29.8995	28.9954	22.5451	4.60526		Column 5	0.0870375	0.0797453	0.0902547	0.0873333	0.0830204
	10^2	0.118087	0.0873277	0.0848528	0.0717713	0.0869741	0.0385373		10^2	0.393868	0.322454	0.285375	0.245763	0.256785	0.136935			39.3868	32.2454	28.5375	24.5763	25.6785	13.6935		Column 6	0.108109	0.0975723	0.110456	0.102854	0.0949752	0.126563
	10^1	0.0731856	0.0565685	0.056215	0.0604576	0.0456084	0.0201525		10^1	0.403509	0.324544	0.304015	0.297909	0.251462	0.154891			40.3509	32.4544	30.4015	29.7909	25.1462	15.4891

## Sheet: Sheet6
	Figure 3 e	S-ELISA validation			S-ELISA validation against Brucella abortus S99 and Brucella melitensis 16M in human whole blood (Heparinized blood, 30 Units)
			Figure 3 e			at 10 µg per mL capture WC rabbit IgG and 50 µg per mL of WC mice IgG detection IgG pAb									against Brucella species
											SEM = SD/SQRT (8)					Average	Average
	Average Mean				Brucella melitensis 16M	Brucella abortus S99			Standard Deviation		Std error mean	SEM				Blank	Control
					Human Blood	Human Blood			Bm	Bab		Bm	Bab			0.053	0.064
				10^8	1.865	1.142		10^8	0.127	0.167		0.0449013	0.0590434			0.052	0.062
				10^7	1.197	0.646		10^7	0.226	0.113		0.0799031	0.0399515			0.056	0.069
				10^6	0.632	0.502		10^6	0.118	0.088		0.0417193	0.0311127			0.055	0.061
				10^5	0.4	0.45		10^5	0.079	0.108		0.0279307	0.0381838			0.056	0.07
				10^4	0.344	0.399		10^4	0.057	0.094		0.0201525	0.033234			0.053	0.07
				10^3	0.294	0.357		10^3	0.023	0.101		0.00813173	0.0357089			0.049	0.072
				10^2	0.262	0.328		10^2	0.019	0.093		0.00671751	0.0328805			0.058	0.057
				10^1	0.136	0.15		10^1	0.014	0.028		0.00494975	0.00989949					Control
		CV = SD/Mean Average														0.054	0.065625	Avg
		Co-efficient of variance					CV*100									Blk Avg	0.00537022	SD
		Brucella melitensis 16M	Brucella abortus S99			% CV	Brucella melitensis 16M	Brucella abortus S99
		Human Blood	Human Blood				Human Blood	Human Blood
		0.0680965	0.146235				6.80965	14.6235		Data Analysis from Excel for Co-Variance
		0.188805	0.174923				18.8805	17.4923			Column 1	Column 2
		0.186709	0.175299				18.6709	17.5299		Column 1	0.309095
		0.1975	0.24				19.75	24		Column 2	0.150072	0.0773292
		0.165698	0.235589				16.5698	23.5589		Input range is from mean
		0.0782313	0.282913				7.82313	28.2913
		0.0725191	0.283537				7.25191	28.3537
		0.102941	0.186667				10.2941	18.6667

## Sheet: Sheet7
		Figure 3 f	Cross-reactive study
			S-ELISA against Brucella melitensis 16M for evaluating cross-reactivity with Brucella and closely related bacterial species
			at 10 µg per mL capture WC rabbit IgG and 50 µg per mL of WC mice IgG detection IgG pAb
			10 fold dilution of CFU spiked in the different matrices for cross-reactive study.
		Average	Brucella melitensis 16M			Brucella abortus S99			Vibrio fischeri			Staphylococcus aureus			Proteus vulgaris			Pseudomonas aeruginosa			Yersinia enterocolitica			Ralstonia insidiosa
		Mean	Human Sera	Cow Urine	Cow Milk	Human Sera	Cow Urine	Cow Milk	Human Sera	Cow Urine	Cow Milk	Human Sera	Cow Urine	Cow Milk	Human Sera	Cow Urine	Cow Milk	Human Sera	Cow Urine	Cow Milk	Human Sera	Cow Urine	Cow Milk	Human Sera	Cow Urine	Cow Milk
		10^8	2.049	2.044	1.71	1.398	1.421	1.307	0.983	1.075	0.727	1.096	1.362	0.995	1.023	1.104	1.037	0.961	0.977	0.893	1.047	1.03	0.92	1.145	1.18	0.801
		10^7	1.645	1.24	1.196	1.106	1.116	1.025	0.831	0.907	0.854	0.841	1.033	0.941	1.005	1.16	0.919	0.98	1.028	0.871	0.964	1.001	0.825	0.853	0.949	0.839
		10^6	1.308	1.096	0.897	0.824	0.964	0.997	0.755	0.895	0.82	0.851	0.926	0.916	0.982	1.067	0.943	0.994	1.021	0.859	1	0.964	0.78	0.884	0.964	0.77
		10^5	1.179	0.978	0.768	0.903	0.923	0.784	0.842	0.941	0.814	0.835	1.009	0.978	1.089	1.062	0.821	0.957	0.972	0.681	0.929	0.923	0.762	0.788	0.936	0.668
		10^4	1.097	0.966	0.717	0.834	0.875	0.703	0.702	0.887	0.774	0.751	0.965	0.945	1.12	0.978	0.872	0.988	0.95	0.639	0.906	0.958	0.683	0.845	0.864	0.709
		10^3	1.039	0.993	0.971	0.881	0.935	0.792	0.722	0.885	0.793	0.787	0.895	0.772	1.167	1.072	0.851	0.951	0.973	0.698	0.983	0.997	0.774	0.827	0.876	0.734
		10^2	1.041	1.018	0.747	0.834	0.943	0.725	0.742	0.847	0.799	0.736	0.899	0.871	1.242	0.95	0.733	0.936	0.992	0.652	0.927	1.087	0.677	0.8	0.897	0.741
		Standard deviation
		10^8	0.153	0.235	0.117	0.154	0.27	0.402	0.112	0.045	0.358	0.136	0.241	0.328	0.411	0.359	0.439	0.449	0.291	0.488	0.43	0.553	0.398	0.399	0.447	0.236
		10^7	0.206	0.217	0.421	0.267	0.211	0.606	0.249	0.134	0.438	0.153	0.137	0.382	0.389	0.386	0.515	0.551	0.451	0.585	0.413	0.52	0.49	0.309	0.302	0.096
		10^6	0.267	0.327	0.508	0.296	0.205	0.496	0.156	0.082	0.461	0.166	0.012	0.27	0.317	0.385	0.62	0.508	0.468	0.514	0.494	0.439	0.379	0.186	0.333	0.341
		10^5	0.24	0.236	0.522	0.268	0.327	0.439	0.321	0.233	0.431	0.225	0.202	0.365	0.366	0.392	0.584	0.473	0.428	0.551	0.376	0.356	0.397	0.284	0.296	0.391
		10^4	0.35	0.273	0.425	0.34	0.195	0.458	0.142	0.152	0.447	0.108	0.094	0.44	0.325	0.27	0.579	0.51	0.298	0.484	0.35	0.323	0.373	0.202	0.13	0.305
		10^3	0.395	0.229	0.661	0.312	0.205	0.482	0.155	0.126	0.474	0.167	0.061	0.316	0.309	0.392	0.55	0.497	0.333	0.631	0.415	0.364	0.464	0.217	0.249	0.371
		10^2	0.266	0.336	0.532	0.238	0.176	0.512	0.179	0.032	0.488	0.076	0.06	0.408	0.324	0.293	0.46	0.397	0.255	0.419	0.308	0.574	0.35	0.139	0.225	0.328
		standard error
		10^8	0.0540937	0.083085	0.0413657	0.0544472	0.0954594	0.142128	0.039598	0.0159099	0.126572	0.0480833	0.0852064	0.115966	0.14531	0.126926	0.15521	0.158745	0.102884	0.172534	0.152028	0.195515	0.140714	0.141068	0.158038	0.0834386
		10^7	0.072832	0.0767211	0.148846	0.0943988	0.0745998	0.214253	0.0880348	0.0473762	0.154856	0.0540937	0.0484368	0.135057	0.137532	0.136472	0.18208	0.194808	0.159453	0.206829	0.146018	0.183848	0.173241	0.109248	0.106773	0.0339411
		10^6	0.0943988	0.115612	0.179605	0.104652	0.0724784	0.175362	0.0551543	0.0289914	0.162988	0.0586899	0.00424264	0.0954594	0.112076	0.136118	0.219203	0.179605	0.165463	0.181726	0.174655	0.15521	0.133997	0.0657609	0.117733	0.120562
		10^5	0.0848528	0.0834386	0.184555	0.0947523	0.115612	0.15521	0.113491	0.0823779	0.152382	0.0795495	0.0714178	0.129047	0.129401	0.138593	0.206475	0.167231	0.151321	0.194808	0.132936	0.125865	0.140361	0.100409	0.104652	0.138239
		10^4	0.123744	0.0965201	0.15026	0.120208	0.0689429	0.161927	0.0502046	0.0537401	0.158038	0.0381838	0.033234	0.155563	0.114905	0.0954594	0.204707	0.180312	0.105359	0.17112	0.123744	0.114198	0.131875	0.0714178	0.0459619	0.107834
		10^3	0.139654	0.0809637	0.233699	0.110309	0.0724784	0.170413	0.0548008	0.0445477	0.167584	0.0590434	0.0215668	0.111723	0.109248	0.138593	0.194454	0.175716	0.117733	0.223092	0.146725	0.128693	0.164049	0.0767211	0.0880348	0.131168
		10^2	0.0940452	0.118794	0.18809	0.0841457	0.0622254	0.181019	0.0632861	0.0113137	0.172534	0.0268701	0.0212132	0.14425	0.114551	0.103591	0.162635	0.140361	0.0901561	0.148139	0.108894	0.20294	0.123744	0.0491439	0.0795495	0.115966
		Coefficient of Variance
		CV
		10^8	0.0746706	0.114971	0.0684211	0.110157	0.190007	0.307575	0.113937	0.0418605	0.492435	0.124088	0.176946	0.329648	0.40176	0.325181	0.423337	0.467222	0.297851	0.546473	0.410697	0.536893	0.432609	0.348472	0.378814	0.294632
		10^7	0.125228	0.175	0.352007	0.24141	0.189068	0.59122	0.299639	0.14774	0.512881	0.181926	0.132623	0.405951	0.387065	0.332759	0.560392	0.562245	0.438716	0.671642	0.428423	0.519481	0.593939	0.362251	0.31823	0.114422
		10^6	0.204128	0.298358	0.566332	0.359223	0.212656	0.497492	0.206623	0.0916201	0.562195	0.195065	0.012959	0.29476	0.322811	0.360825	0.657476	0.511066	0.458374	0.59837	0.494	0.455394	0.485897	0.210407	0.345436	0.442857
		10^5	0.203562	0.241309	0.679688	0.296788	0.35428	0.559949	0.381235	0.247609	0.529484	0.269461	0.200198	0.373211	0.336088	0.369115	0.711328	0.494253	0.440329	0.809104	0.404736	0.385699	0.520997	0.360406	0.316239	0.585329
		10^4	0.319052	0.282609	0.592748	0.407674	0.222857	0.651494	0.202279	0.171364	0.577519	0.143808	0.0974093	0.465608	0.290179	0.276074	0.663991	0.516194	0.313684	0.757433	0.386313	0.337161	0.54612	0.239053	0.150463	0.430183
		10^3	0.380173	0.230614	0.680742	0.354143	0.219251	0.608586	0.214681	0.142373	0.59773	0.212198	0.0681564	0.409326	0.264781	0.365672	0.646298	0.522608	0.34224	0.904011	0.422177	0.365095	0.599483	0.262394	0.284247	0.50545
		10^2	0.255524	0.330059	0.712182	0.285372	0.186638	0.706207	0.24124	0.0377804	0.610763	0.103261	0.0667408	0.468427	0.26087	0.308421	0.627558	0.424145	0.257056	0.642638	0.332255	0.528059	0.516987	0.17375	0.250836	0.442645
		% CV
		10^8	7.46706	11.4971	6.84211	11.0157	19.0007	30.7575	11.3937	4.18605	49.2435	12.4088	17.6946	32.9648	40.176	32.5181	42.3337	46.7222	29.7851	54.6473	41.0697	53.6893	43.2609	34.8472	37.8814	29.4632
		10^7	12.5228	17.5	35.2007	24.141	18.9068	59.122	29.9639	14.774	51.2881	18.1926	13.2623	40.5951	38.7065	33.2759	56.0392	56.2245	43.8716	67.1642	42.8423	51.9481	59.3939	36.2251	31.823	11.4422
		10^6	20.4128	29.8358	56.6332	35.9223	21.2656	49.7492	20.6623	9.16201	56.2195	19.5065	1.2959	29.476	32.2811	36.0825	65.7476	51.1066	45.8374	59.837	49.4	45.5394	48.5897	21.0407	34.5436	44.2857
		10^5	20.3562	24.1309	67.9688	29.6788	35.428	55.9949	38.1235	24.7609	52.9484	26.9461	20.0198	37.3211	33.6088	36.9115	71.1328	49.4253	44.0329	80.9104	40.4736	38.5699	52.0997	36.0406	31.6239	58.5329
		10^4	31.9052	28.2609	59.2748	40.7674	22.2857	65.1494	20.2279	17.1364	57.7519	14.3808	9.74093	46.5608	29.0179	27.6074	66.3991	51.6194	31.3684	75.7433	38.6313	33.7161	54.612	23.9053	15.0463	43.0183
		10^3	38.0173	23.0614	68.0742	35.4143	21.9251	60.8586	21.4681	14.2373	59.773	21.2198	6.81564	40.9326	26.4781	36.5672	64.6298	52.2608	34.224	90.4011	42.2177	36.5095	59.9483	26.2394	28.4247	50.545
		10^2	25.5524	33.0059	71.2182	28.5372	18.6638	70.6207	24.124	3.77804	61.0763	10.3261	6.67408	46.8427	26.087	30.8421	62.7558	42.4145	25.7056	64.2638	33.2255	52.8059	51.6987	17.375	25.0836	44.2645
			Data Analysis from Excel for Co-Variance				Input range is from mean
				Column 1	Column 2	Column 3	Column 4	Column 5	Column 6	Column 7	Column 8	Column 9	Column 10	Column 11	Column 12	Column 13	Column 14	Column 15	Column 16	Column 17	Column 18	Column 19	Column 20	Column 21	Column 22	Column 23	Column 24
			Column 1	0.12309
			Column 2	0.117578	0.129166
			Column 3	0.10814	0.112518	0.107412
			Column 4	0.0658372	0.0673766	0.0623719	0.038912
			Column 5	0.0592796	0.0622178	0.0563925	0.0338813	0.0309351
			Column 6	0.0678668	0.0663975	0.0619315	0.0350082	0.0331532	0.0407259
			Column 7	0.0283488	0.0286383	0.0250838	0.0163459	0.0143189	0.0153011	0.00817363
			Column 8	0.0205315	0.0223519	0.0191472	0.0120488	0.0105238	0.0113813	0.00573673	0.00470024
			Column 9	-0.00421667	-0.00815735	-0.00553196	-0.00335573	-0.00314637	-0.00235749	-0.00127249	-0.00157931	0.00135935
			Column 10	0.0358559	0.0381361	0.0335721	0.0199175	0.0182784	0.0210487	0.00930255	0.00738261	-0.00223555	0.0124554
			Column 11	0.0483187	0.0516685	0.0439212	0.0282276	0.0247011	0.0255325	0.0126782	0.00999445	-0.00343006	0.0158306	0.0227156
			Column 12	0.014775	0.0121685	0.00770784	0.00686551	0.00564761	0.00653882	0.00412224	0.0029418	-0.000461959	0.00423649	0.00693639	0.00490098
			Column 13	-0.0208189	-0.0141622	-0.0145788	-0.00800127	-0.00735292	-0.0127244	-0.00397808	-0.00305469	-0.00047849	-0.00585345	-0.00621965	-0.00350518	0.00761592
			Column 14	0.0157527	0.0109196	0.014338	0.0080402	0.00659153	0.00929861	0.00347318	0.00224163	0.000634388	0.00422837	0.00454161	0.000995306	-0.00435282	0.00440755
			Column 15	0.026481	0.0250559	0.0237993	0.0129913	0.0119651	0.0160124	0.0051788	0.00471869	-0.00118851	0.00838816	0.0101281	0.00289504	-0.00648449	0.00395296	0.00801392
			Column 16	0.00134753	-0.000158653	2.75306e-05	-0.000184408	-0.000141061	0.000855347	-0.000192653	2.07347e-05	0.000161653	0.000147408	3.86327e-05	0.000505816	-0.0012748	0.000384755	0.000959082	0.00038449
			Column 17	0.0026378	0.000525306	0.00150322	0.000420102	0.000803694	0.00200002	0.00024602	-0.000271469	0.00063998	0.000205041	-0.00038698	2.79592e-06	-0.00112841	0.000885633	0.000430551	0.000136306	0.000678531
			Column 18	0.0311393	0.0263553	0.026815	0.0142118	0.0139117	0.0194762	0.00612518	0.00415335	0.000110531	0.00871365	0.00939547	0.00266945	-0.00768382	0.00549155	0.00783024	0.000842755	0.00179892	0.010871
			Column 19	0.0118276	0.0129322	0.0126513	0.00626478	0.00632339	0.00816347	0.00263904	0.00216906	-0.000627898	0.00425751	0.00439104	0.000232449	-0.00218753	0.00184555	0.00324253	6.44694e-05	0.000372776	0.00389069	0.00207069
			Column 20	0.00287061	0.00577737	0.00472347	0.00249727	0.00306692	0.00161951	0.000439939	-0.000136735	-0.000430939	0.000373735	0.000910082	-0.00100653	0.00194165	-0.000757469	-0.000750082	-0.000558776	0.000246551	0.000333959	0.000442102	0.00246278
			Column 21	0.0245621	0.0237543	0.0237305	0.0135606	0.0121312	0.0146656	0.00601127	0.00452147	-0.00078298	0.00796182	0.00956098	0.00196978	-0.00460373	0.0042408	0.00585388	0.000166551	0.000556469	0.00687422	0.00308822	7.70204e-05	0.00596939
			Column 22	0.0346651	0.0394488	0.0336411	0.0193799	0.0183154	0.0203206	0.00796555	0.0068909	-0.00295698	0.0118007	0.0155734	0.0035412	-0.00472802	0.00282408	0.00855002	0.000239265	-8.48163e-05	0.00800051	0.00419465	0.00134702	0.00705624	0.0128317
			Column 23	0.0319486	0.0344241	0.0292556	0.0175301	0.0164949	0.0186572	0.00830965	0.00633184	-0.00198708	0.0108789	0.0139992	0.0039729	-0.00473606	0.00316367	0.00690963	2.15102e-05	0.00032698	0.00767867	0.00365839	0.000969633	0.00667731	0.0105049	0.0098482
			Column 24	0.0133391	0.0110548	0.012136	0.00639245	0.00625194	0.0078082	0.00193935	0.00101445	0.000222082	0.00273984	0.0032932	0.000382816	-0.00241237	0.00218947	0.00280908	0.000269776	0.000962592	0.00458447	0.00145947	0.00118122	0.00252684	0.00310998	0.00260408	0.0028062

## Sheet: Sheet8
Supplementary file figure 4
	Supplementary Figure 4 a and b					S-ELISA validation against Brucella melitensis 16M in different matrices
		Test validation for capture antibody					at 10 µg per mL capture WC rabbit IgG and 50 µg per mL of WC mice IgG detection IgG pAb
							with	Human Sera	Cow Urine	Cow Milk
		Supplementary Figure 4 a
				against Brucella melitensis 16M
Average Mean				10 µg per mL Capture WC rabbit IgG					Standard deviation						Standard error SEM					Average Mean Controls
				Human Sera	Bovine Sera (FBS)	Cow Urine	Cow Milk			Human Sera	Bovine Sera (FBS)	Cow Urine	Cow Milk		Human Sera	Bovine Sera (FBS)	Cow Urine	Cow Milk		Human Sera	Bovine Sera (FBS)	Cow Urine	Cow Milk		Standard Deviation Controls
			10^8	1.401	1.4	1.44	1.5			RH Sera	FBS	Cow Urine	Cow Milk		RH Sera	FBS	Cow Urine	Cow Milk		0.058	0.053	0.063	0.063		Human Sera	Bovine Sera (FBS)	Cow Urine	Cow Milk
			10^7	1.02	1.029	1.069	1.4		10^8	0.06	0.026	0.005	0.036		0.0212132	0.00919239	0.00176777	0.0127279		0.06	0.06	0.083	0.083		0.008	0.004	0.001	0.001
			10^6	0.484	0.53	0.653	0.953		10^7	0.041	0.028	0.076	0.04		0.0144957	0.00989949	0.0268701	0.0141421		0.061	0.064	0.082	0.082		0.004	0.009	0.016	0.016
			10^5	0.299	0.283	0.429	0.673		10^6	0.032	0.046	0.119	0.051		0.0113137	0.0162635	0.0420729	0.0180312		0.066	0.063	0.07	0.079		0.005	0.015	0.005	0.005
			10^4	0.248	0.205	0.349	0.5		10^5	0.036	0.02	0.046	0.011		0.0127279	0.00707107	0.0162635	0.00388909		0.061	0.069	0.074	0.074		0.006	0.003	0.003	0.003
			10^3	0.239	0.2	0.325	0.5		10^4	0.062	0.007	0.09	0.021		0.0219203	0.00247487	0.0318198	0.00742462		0.057	0.058	0.07	0.07		0.005	0.005	0.018	0.018
			10^2	0.2	0.2	0.3	0.51		10^3	0.091	0.013	0.07	0.022		0.0321734	0.00459619	0.0247487	0.00777817		0.062	0.062	0.066	0.066		0.006	0.005	0.004	0.004
			10^1	0.071	0.047	0.072	0.082		10^2	0.072	0.015	0.12	0.028		0.0254558	0.0053033	0.0424264	0.00989949		0.07	0.061	0.063	0.063		0.009	0.004	0.008	0.008
			Control	0.061	0.061	0.064	0.072		10^1	0.017	0.012	0.008	0.059		0.00601041	0.00424264	0.00282843	0.0208597		0.061875	0.06125	0.071375	0.0725		0.016	0.002	0.003	0.003
																Average Mean Blank
				Co-efficient of variance							% CV					Human Sera	Bovine Sera (FBS)	Cow Urine	Cow Milk		Human Sera	Bovine Sera (FBS)			SEM Standard Error		Controls
			CV	Human Sera	Bovine Sera (FBS)	Cow Urine	Cow Milk			% CV	Human Sera	Bovine Sera (FBS)	Cow Urine	Cow Milk		0.051	0.061	0.054	0.054		0.00385218	0.00422366			0.00282843	0.00141421	0.000353553	0.000353553
			10^8	0.0428266	0.0185714	0.00347222	0.024			10^8	4.28266	1.85714	0.347222	2.4		0.046	0.047	0.056	0.056		0.0115565	0.012671			0.00141421	0.00318198	0.00565685	0.00565685
			10^7	0.0401961	0.0272109	0.0710945	0.0285714			10^7	4.01961	2.72109	7.10945	2.85714		0.058	0.052	0.054	0.054		0.0664315	0.065921			0.00176777	0.0053033	0.00176777	0.00176777
			10^6	0.0661157	0.0867925	0.182236	0.0535152			10^6	6.61157	8.67925	18.2236	5.35152		0.057	0.055	0.059	0.059		Cow Urine	Cow Milk			0.00212132	0.00106066	0.00106066	0.00106066
			10^5	0.120401	0.0706714	0.107226	0.0163447			10^5	12.0401	7.06714	10.7226	1.63447		0.056	0.056	0.06	0.06		0.00636396	0.00636396			0.00176777	0.00176777	0.00636396	0.00636396
			10^4	0.25	0.0341463	0.25788	0.042			10^4	25	3.41463	25.788	4.2		0.056	0.056	0.056	0.056		0.0190919	0.0190919			0.00212132	0.00176777	0.00141421	0.00141421
			10^3	0.380753	0.065	0.215385	0.044			10^3	38.0753	6.5	21.5385	4.4		0.055	0.051	0.057	0.057		0.0753419	0.0753419	cut offs		0.00318198	0.00141421	0.00282843	0.00282843
			10^2	0.36	0.075	0.4	0.054902			10^2	36	7.5	40	5.4902		0.06	0.048	0.054	0.054		Mean average + 3 * Standard deviation of negative controls				0.00565685	0.000707107	0.00106066	0.00106066
			10^1	0.239437	0.255319	0.111111	0.719512			10^1	23.9437	25.5319	11.1111	71.9512		0.054875	0.05325	0.05625	0.05625
	Supplementary Figure 4 b
	S-ELISA validation against Brucella melitensis 16M in different matrices
		at 20 µg per mL capture WC rabbit IgG and 50 µg per mL of WC mice IgG detection IgG pAb
		with	Human Sera	Cow Urine	Cow Milk
Average Mean				against Brucella melitensis 16M
				20 µg per mL Capture WC rabbit IgG
										Standard deviation					Standard error					Average Mean Controls
				Human Sera	Bovine Sera (FBS)	Cow Urine	Cow Milk			Human Sera	Bovine Sera (FBS)	Cow Urine	Cow Milk		Human Sera	Bovine Sera (FBS)	Cow Urine	Cow Milk		Human Sera	Bovine Sera (FBS)	Cow Urine	Cow Milk		Standard Deviation Controls
			10^8	0.721	0.579	0.679	0.974		10^8	0.072	0.024	0.18	0.04		0.0254558	0.00848528	0.0636396	0.0141421		0.058	0.053	0.056	0.063		Human Sera	Bovine Sera (FBS)	Cow Urine	Cow Milk
			10^7	0.28	0.284	0.286	0.421		10^7	0.045	0.017	0.039	0.013		0.0159099	0.00601041	0.0137886	0.00459619		0.059	0.06	0.069	0.083		0.008	0.004	0.005	0.001
			10^6	0.209	0.181	0.202	0.4		10^6	0.047	0.008	0.013	0.029		0.016617	0.00282843	0.00459619	0.010253		0.061	0.064	0.064	0.082		0.004	0.009	0.009	0.016
			10^5	0.181	0.164	0.219	0.35		10^5	0.03	0.013	0.042	0.035		0.0106066	0.00459619	0.0148492	0.0123744		0.066	0.063	0.068	0.078		0.005	0.015	0.006	0.005
			10^4	0.193	0.155	0.198	0.34		10^4	0.034	0.015	0.067	0.004		0.0120208	0.0053033	0.0236881	0.00141421		0.061	0.069	0.061	0.074		0.006	0.003	0.014	0.003
			10^3	0.187	0.147	0.194	0.322		10^3	0.028	0.02	0.056	0.01		0.00989949	0.00707107	0.019799	0.00353553		0.057	0.058	0.07	0.069		0.005	0.005	0.001	0.018
			10^2	0.191	0.162	0.15	0.311		10^2	0.035	0.02	0.022	0.018		0.0123744	0.00707107	0.00777817	0.00636396		0.061	0.062	0.063	0.065		0.006	0.005	0.008	0.004
			10^1	0.069	0.088	0.059	0.084		10^1	0.026	0.01	0.021	0.019		0.00919239	0.00353553	0.00742462	0.00671751		0.068	0.061	0.063	0.063		0.009	0.004	0.003	0.008
			Control	0.061	0.061	0.072	0.064													0.00381491	0.00465219	0.00465219	0.00828833		0.016	0.002	0.003	0.003
				Co-efficient of variance							% CV
				Human Sera	Bovine Sera (FBS)	Cow Urine	Cow Milk			Human Sera	Bovine Sera (FBS)	Cow Urine	Cow Milk			Average Mean Blank
																Human Sera	Bovine Sera (FBS)	Cow Urine	Cow Milk		Human Sera	Bovine Sera (FBS)			SEM Standard Error		Controls
			10^8	0.0998613	0.0414508	0.265096	0.0410678			9.98613	4.14508	26.5096	4.10678			0.051	0.061	0.05	0.054		0.00385218	0.00422366			0.00282843	0.00141421	0.00176777
			10^7	0.160714	0.0598592	0.136364	0.0308789			16.0714	5.98592	13.6364	3.08789			0.046	0.047	0.066	0.056		0.0115565	0.012671			0.00141421	0.00318198	0.00318198
			10^6	0.22488	0.0441989	0.0643564	0.0725			22.488	4.41989	6.43564	7.25			0.058	0.052	0.064	0.054		0.0664315	0.065921			0.00176777	0.0053033	0.00212132
			10^5	0.165746	0.0792683	0.191781	0.1			16.5746	7.92683	19.1781	10			0.057	0.055	0.063	0.059		Cow Urine	Cow Milk			0.00212132	0.00106066	0.00494975
			10^4	0.176166	0.0967742	0.338384	0.0117647			17.6166	9.67742	33.8384	1.17647			0.056	0.056	0.069	0.06		0.00415546	0.00636396			0.00176777	0.00176777	0.000353553
			10^3	0.149733	0.136054	0.28866	0.0310559			14.9733	13.6054	28.866	3.10559			0.056	0.056	0.063	0.056		0.0124664	0.0190919			0.00212132	0.00176777	0.00282843
			10^2	0.183246	0.123457	0.146667	0.0578778			18.3246	12.3457	14.6667	5.78778			0.055	0.051	0.065	0.057		0.0768414	0.0753419			0.00318198	0.00141421	0.00106066
			10^1	0.376812	0.113636	0.355932	0.22619			37.6812	11.3636	35.5932	22.619			0.06	0.048	0.075	0.054		Mean average + 3 * Standard deviation of negative controls				0.00565685	0.000707107	0.00106066
																0.054875	0.05325	0.064375	0.05625
			at 10 µg per mL capture WC rabbit IgG and 50 µg per mL of WC mice IgG detection IgG pAb
			Data Analysis from Excel for Co-Variance							Correlation	at 10 µg per mL capture WC rabbit IgG
				Column 1	Column 2	Column 3	Column 4				Column 1	Column 2	Column 3	Column 4
			Column 1	0.18844						Column 1	1
			Column 2	0.192214	0.196642					Column 2	0.998528	1
			Column 3	0.187115	0.191278	0.18867				Column 3	0.992365	0.99306	1
			Column 4	0.197863	0.203193	0.203877	0.231756			Column 4	0.946807	0.951818	0.974995	1
			Input range is from mean
			at 20 µg per mL capture WC rabbit IgG and 50 µg per mL of WC mice IgG detection IgG pAb
			Data Analysis from Excel for Co-Variance							Correlation	at 20 µg per mL capture WC rabbit IgG
				Column 1	Column 2	Column 3	Column 4				Column 1	Column 2	Column 3	Column 4
			Column 1	0.0339545						Column 1	1
			Column 2	0.0265944	0.0211609					Column 2	0.992144	1
			Column 3	0.0316109	0.0248145	0.0298393				Column 3	0.993102	0.987517	1
			Column 4	0.0447617	0.0349113	0.0420018	0.0611532			Column 4	0.98231	0.970485	0.983249	1
			Input range is from mean
